# Supplementary material for: Limited Proteolysis-Coupled Mass Spectrometry Identifies Phosphatidylinositol 4,5-Bisphosphate Effectors in Human Nuclear Proteome
Source: Cells. 2021 Jan 4;10(1):68. doi: 10.3390/cells10010068 (PMC7824793; doi:10.3390/cells10010068)
Supplement: Supplementary file 1 [file cells-10-00068-s001.zip]

Archive with 10 entries (9 files):
- cells-1024842 Supplementary materials/
- cells-1024842 Supplementary materials/Supplemetary materials.docx
- cells-1024842 Supplementary materials/Supplemetary materials.pdf
- cells-1024842 Supplementary materials/table S1.xlsx
- cells-1024842 Supplementary materials/table S2.xlsx
- cells-1024842 Supplementary materials/table S3.xlsx
- cells-1024842 Supplementary materials/table S4.xlsx
- cells-1024842 Supplementary materials/table S5.xlsx
- cells-1024842 Supplementary materials/table S6.xlsx
- cells-1024842 Supplementary materials/table S7.xlsx
