# Supplementary material for: Limited Proteolysis-Coupled Mass Spectrometry Identifies Phosphatidylinositol 4,5-Bisphosphate Effectors in Human Nuclear Proteome
Source: Cells. 2021 Jan 4;10(1):68. doi: 10.3390/cells10010068 (PMC7824793; doi:10.3390/cells10010068)
Supplement: Supplementary file 1 [file cells-10-00068-s001.zip › cells-1024842 Supplementary materials/table S1.xlsx]

## Sheet: Protein table
				515 significant	338 signficant	136 significant
id	Majority protein IDs	Protein names	Gene names	Significant p-value < 0.05	Significant permutation-based fdr < 0.1 & S0 = 0.1	Significant permutation-based fdr < 0.05 & S0 = 0.1	EXPOSED/HIDDEN	EXPOSED/HIDDEN + fold-change cutoff	Log2 fold-change	p-value	Permutation-based FDR	GOBP name	GOCC name	Protein IDs	Peptides	Sequence coverage [%]	Score	-LOG10 p-value
0	P0DPI2;A0A0B4J2D5								0.124368	0.343013	0.689357			P0DPI2;A0A0B4J2D5	13	57.8	57.382	0.464689
2	A0A0B4J2F2;P57059	Serine/threonine-protein kinase SIK1	LOC102724428;SIK1						-0.58777	0.0843119	0.176374	biological regulation;cardiac cell differentiation;cardiac muscle cell differentiation;cell cycle;cell differentiation;cellular developmental process;cellular macromolecule metabolic process;cellular metabolic process;cellular process;cellular protein metabolic process;cellular response to stimulus;developmental process;entrainment of circadian clock;entrainment of circadian clock by photoperiod;…	cell part;cytoplasm;intracellular membrane-bounded organelle;intracellular organelle;intracellular part;membrane-bounded organelle;nucleus;organelle	A0A0B4J2F2;P57059	11	27.1	28.31	1.07411
3	A0A0U1RRL7			+	+	+	EXPOSED	EXPOSED_FC2	2.93822	0.00202197	0			A0A0U1RRL7	2	74.6	15.779	2.69423
4	A0AV96	RNA-binding protein 47	RBM47						-0.150791	0.288742	0.624793	cell differentiation;cellular developmental process;cellular process;developmental process;hemopoietic progenitor cell differentiation	cell part;intracellular membrane-bounded organelle;intracellular organelle;intracellular part;membrane-bounded organelle;nucleus;organelle	A0AV96;Q8TBY0;Q9NQ94	9	39.1	39.171	0.53949
6	A0FGR8	Extended synaptotagmin-2	ESYT2	+			HIDDEN		-0.422468	0.0210076	0.116032	cellular component organization;cellular component organization or biogenesis;cellular membrane organization;cellular process;endocytosis;establishment of localization;lipid transport;membrane invagination;membrane organization;organic substance transport;transport;vesicle-mediated transport	cell part;cytoplasmic part;endoplasmic reticulum part;extrinsic to internal side of plasma membrane;extrinsic to membrane;extrinsic to plasma membrane;integral to membrane;integral to plasma membrane;intracellular organelle part;intracellular part;intrinsic to endoplasmic reticulum membrane;intrinsic to membrane;intrinsic to organelle membrane;intrinsic to plasma membrane;membrane;membrane part;o…	A0FGR8	20	33.8	55.66	1.67762
7	A0JLT2	Mediator of RNA polymerase II transcription subunit 19	MED19						0.102704	0.823899	0.914786		cell part;intracellular membrane-bounded organelle;intracellular organelle;intracellular organelle part;intracellular part;macromolecular complex;mediator complex;membrane-bounded organelle;nuclear part;nucleoplasm part;nucleus;organelle;organelle part;protein complex	A0JLT2	5	40.2	20.619	0.0841258
9	A1L0T0	Acetolactate synthase-like protein	ILVBL						-0.342272	0.230983	0.414918		cell part;integral to membrane;intrinsic to membrane;membrane;membrane part	A1L0T0	22	56	119.99	0.636421
10	A1L390	Pleckstrin homology domain-containing family G member 3	PLEKHG3						0.83843	0.40091	0.516516			A1L390	6	8.6	10.727	0.396953
11	A2RRP1	Neuroblastoma-amplified sequence	NBAS						-0.43206	0.311914	0.466804	biological regulation;catabolic process;cellular catabolic process;cellular macromolecule catabolic process;cellular macromolecule metabolic process;cellular metabolic process;cellular nitrogen compound metabolic process;cellular process;establishment of localization;establishment of localization in cell;Golgi vesicle transport;intracellular transport;macromolecule catabolic process;macromolecule…	cell part;cytoplasm;cytoplasmic part;Golgi apparatus;intracellular membrane-bounded organelle;intracellular non-membrane-bounded organelle;intracellular organelle;intracellular organelle part;intracellular part;membrane;membrane-bounded organelle;non-membrane-bounded organelle;nuclear membrane;nuclear part;nucleolus;organelle;organelle membrane;organelle part	A2RRP1	11	7.4	26.028	0.505965
12	A3KMH1	von Willebrand factor A domain-containing protein 8	VWA8	+			HIDDEN		-0.50845	0.0299609	0.111966		cell part;cytoplasmic part;extracellular region;intracellular membrane-bounded organelle;intracellular organelle;intracellular part;membrane-bounded organelle;mitochondrion;organelle	A3KMH1	21	15.3	56.148	1.52345
17	A5YKK6	CCR4-NOT transcription complex subunit 1	CNOT1	+	+		HIDDEN		-0.715633	0.0405236	0.0906959	biological regulation;biosynthetic process;catabolic process;cellular biosynthetic process;cellular catabolic process;cellular macromolecule biosynthetic process;cellular macromolecule catabolic process;cellular macromolecule metabolic process;cellular metabolic process;cellular nitrogen compound metabolic process;cellular process;developmental process;gene expression;gene silencing;gene silencin…	CCR4-NOT complex;cell part;cytoplasmic mRNA processing body;cytoplasmic part;cytosol;extracellular region part;extracellular space;intracellular membrane-bounded organelle;intracellular non-membrane-bounded organelle;intracellular organelle;intracellular organelle part;intracellular part;macromolecular complex;membrane;membrane-bounded organelle;microbody;microbody membrane;microbody part;non-mem…	A5YKK6	33	19.7	63.68	1.39229
19	H3BV12;I6L899;H3BSY2;F8WBI6;A6NCC3;H3BPF8;P0CJ92;A6NMD2	Golgin subfamily A member 8R;Golgin subfamily A member 8M;Golgin subfamily A member 8N;Golgin subfamily A member 8O;Golgin subfamily A member 8H;Golgin subfamily A member 8J	GOLGA8Q;GOLGA8R;GOLGA8M;GOLGA8N;GOLGA8O;GOLGA8S;GOLGA8H;GOLGA8J						1.12783	0.181734	0.236965		cell part;cytoplasmic part;Golgi apparatus;intracellular membrane-bounded organelle;intracellular organelle;intracellular part;membrane-bounded organelle;organelle	H3BV12;I6L899;H3BSY2;F8WBI6;A6NCC3;H3BPF8;P0CJ92;A6NMD2	2	6	10.528	0.740565
23	A6NHR9	Structural maintenance of chromosomes flexible hinge domain-containing protein 1	SMCHD1						-0.145927	0.258163	0.611713	biological regulation;cellular component organization;cellular component organization at cellular level;cellular component organization or biogenesis;cellular component organization or biogenesis at cellular level;cellular process;chromosome organization;dosage compensation;dosage compensation, by inactivation of X chromosome;inactivation of X chromosome by DNA methylation;organelle organization;…	Barr body;cell part;chromosome;intracellular non-membrane-bounded organelle;intracellular organelle;intracellular organelle part;intracellular part;non-membrane-bounded organelle;nuclear chromosome;nuclear part;organelle;organelle part;sex chromosome;X chromosome	A6NHR9	26	18.6	84.305	0.588105
26	A8CG34	Nuclear envelope pore membrane protein POM 121C	POM121C						0.154027	0.469251	0.72409	establishment of localization;establishment of protein localization;establishment of RNA localization;mRNA transport;nucleic acid transport;nucleobase-containing compound transport;protein transport;RNA transport;transport	cell part;cytoplasmic part;endoplasmic reticulum membrane;endoplasmic reticulum part;intracellular organelle part;intracellular part;macromolecular complex;membrane;membrane part;nuclear membrane;nuclear part;nuclear pore;organelle membrane;organelle part;pore complex;protein complex	A8CG34;A6NF01;Q6PJE2	13	19.9	61.711	0.328594
29	P62308;A8MWD9	Small nuclear ribonucleoprotein G;Putative small nuclear ribonucleoprotein G-like protein 15	SNRPG;SNRPGP15						-0.0411326	0.774102	0.922423	biosynthetic process;cellular biosynthetic process;cellular component assembly;cellular component assembly at cellular level;cellular component organization;cellular component organization at cellular level;cellular component organization or biogenesis;cellular component organization or biogenesis at cellular level;cellular macromolecular complex assembly;cellular macromolecular complex subunit o…	catalytic step 2 spliceosome;cell part;cytoplasmic part;cytosol;intracellular organelle part;intracellular part;macromolecular complex;methylosome;methyltransferase complex;nuclear part;nucleoplasm;organelle part;protein complex;ribonucleoprotein complex;small nuclear ribonucleoprotein complex;small nucleolar ribonucleoprotein complex;SMN-Sm protein complex;spliceosomal complex;U1 snRNP;U12-type …	P62308;A8MWD9	5	36.8	11.499	0.111202
31	B0I1T2	Unconventional myosin-Ig;Minor histocompatibility antigen HA-2	MYO1G	+	+	+	EXPOSED		0.791893	0.00209687	0.0163478	adaptive immune response;adaptive immune response based on somatic recombination of immune receptors built from immunoglobulin superfamily domains;biological adhesion;cell adhesion;cell gliding;cell migration;cell motility;cell-substrate adhesion;cellular component movement;cellular process;establishment of localization;establishment of localization in cell;exocytosis;immune effector process;immu…	cell part;cell projection;cytoskeletal part;extracellular membrane-bounded organelle;extracellular organelle;extracellular region part;extracellular vesicular exosome;filopodium;intracellular organelle part;intracellular part;lamellipodium;leading edge membrane;macromolecular complex;membrane;membrane part;membrane-bounded organelle;membrane-bounded vesicle;microvillus;myosin complex;organelle;or…	B0I1T2;O94832	26	39.4	45.682	2.67843
33	P0CG08;B7ZAQ6	Golgi pH regulator B;Golgi pH regulator A	GPR89B;GPR89A						1.16646	0.105229	0.145663	biological regulation;cation homeostasis;cellular cation homeostasis;cellular chemical homeostasis;cellular homeostasis;cellular ion homeostasis;cellular monovalent inorganic cation homeostasis;cellular process;cellular response to stimulus;chemical homeostasis;establishment of localization;establishment of protein localization;homeostatic process;intracellular pH reduction;ion homeostasis;monova…	cell part;cytoplasmic part;cytoplasmic vesicle membrane;cytoplasmic vesicle part;Golgi apparatus part;Golgi cisterna membrane;Golgi membrane;Golgi-associated vesicle membrane;integral to membrane;intracellular organelle part;intracellular part;intrinsic to membrane;membrane;membrane part;organelle membrane;organelle part;vesicle membrane	P0CG08;B7ZAQ6	3	11.2	9.038	0.977864
111	E9PAV3;Q13765	Nascent polypeptide-associated complex subunit alpha, muscle-specific form;Nascent polypeptide-associated complex subunit alpha	NACA						0.20582	0.190593	0.482695	anatomical structure development;anatomical structure morphogenesis;biological regulation;biosynthetic process;cardiac chamber development;cardiac ventricle development;cellular biosynthetic process;cellular macromolecule biosynthetic process;cellular macromolecule metabolic process;cellular metabolic process;cellular nitrogen compound metabolic process;cellular process;cellular protein metabolic…	cell part;cytoplasm;cytoplasmic part;extracellular membrane-bounded organelle;extracellular organelle;extracellular region part;extracellular vesicular exosome;intracellular membrane-bounded organelle;intracellular organelle;intracellular part;macromolecular complex;membrane-bounded organelle;membrane-bounded vesicle;nascent polypeptide-associated complex;nucleus;organelle;protein complex;vesicle	E9PAV3;Q13765;Q9BZK3	6	4.8	22.45	0.719893
112	L0R6Q1		SLC35A4						-0.00179545	0.986008	0.994458			L0R6Q1	7	53.4	11.655	0.00611942
114	O00116	Alkyldihydroxyacetonephosphate synthase, peroxisomal	AGPS						-0.261149	0.226689	0.459868	biosynthetic process;cellular biosynthetic process;cellular lipid metabolic process;cellular metabolic process;cellular process;ether lipid biosynthetic process;ether lipid metabolic process;glycerol ether biosynthetic process;glycerol ether metabolic process;glycerolipid biosynthetic process;glycerolipid metabolic process;lipid biosynthetic process;lipid metabolic process;metabolic process;organ…	cell part;cytoplasmic part;intracellular membrane-bounded organelle;intracellular non-membrane-bounded organelle;intracellular organelle;intracellular organelle lumen;intracellular organelle part;intracellular part;membrane;membrane-bounded organelle;membrane-enclosed lumen;microbody;microbody lumen;microbody membrane;microbody part;mitochondrion;non-membrane-bounded organelle;nuclear part;nucleo…	O00116	20	44.1	60.581	0.64457
116	O00148	ATP-dependent RNA helicase DDX39A	DDX39A						-0.436458	0.103908	0.235358	biological regulation;cellular macromolecule metabolic process;cellular metabolic process;cellular nitrogen compound metabolic process;cellular process;cellular response to stimulus;cellular response to stress;establishment of localization;establishment of localization in cell;establishment of RNA localization;intracellular transport;macromolecule metabolic process;metabolic process;mRNA export f…	cell part;cytoplasm;intracellular membrane-bounded organelle;intracellular non-membrane-bounded organelle;intracellular organelle;intracellular organelle part;intracellular part;macromolecular complex;membrane;membrane-bounded organelle;non-membrane-bounded organelle;nuclear part;nucleolus;nucleus;organelle;organelle part;ribonucleoprotein complex;spliceosomal complex	O00148	20	61.1	46.991	0.983352
117	O00159	Unconventional myosin-Ic	MYO1C						0.12797	0.362351	0.694424	biological regulation;cellular component organization;cellular component organization or biogenesis;defense response;establishment of localization;establishment of localization in cell;establishment of protein localization;establishment of RNA localization;immune response;immune system process;innate immune response;intracellular protein transport;intracellular transport;membrane organization;mRN…	basal plasma membrane;brush border;cell part;cell projection;cell projection membrane;cell projection part;cytoplasm;cytoplasmic membrane-bounded vesicle;cytoplasmic part;cytoplasmic vesicle;cytoskeletal part;cytosol;extracellular membrane-bounded organelle;extracellular organelle;extracellular region part;extracellular vesicular exosome;filamentous actin;intracellular membrane-bounded organelle;…	O00159	27	35.2	67.116	0.44087
118	O00161	Synaptosomal-associated protein 23	SNAP23						-0.213761	0.426192	0.661232	amine transport;biological regulation;cellular component assembly;cellular component assembly at cellular level;cellular component organization;cellular component organization at cellular level;cellular component organization or biogenesis;cellular component organization or biogenesis at cellular level;cellular macromolecular complex assembly;cellular macromolecular complex subunit organization;c…	adherens junction;anchoring junction;azurophil granule;cell junction;cell part;cell projection;cell-substrate adherens junction;cell-substrate junction;cytoplasm;cytoplasmic membrane-bounded vesicle;cytoplasmic part;cytoplasmic vesicle;extracellular membrane-bounded organelle;extracellular organelle;extracellular region part;extracellular vesicular exosome;focal adhesion;intracellular membrane-bo…	O00161	6	50.2	17.925	0.370395
119	O00165	HCLS1-associated protein X-1	HAX1						-0.188796	0.107667	0.421838	biological regulation;cellular component organization;cellular component organization or biogenesis;cellular process;cellular response to chemical stimulus;cellular response to cytokine stimulus;cellular response to organic substance;cellular response to stimulus;negative regulation of apoptosis;negative regulation of biological process;negative regulation of cell death;negative regulation of cel…	actin cytoskeleton;apical plasma membrane;cell part;cell projection;clathrin-coated vesicle;coated vesicle;cytoplasmic membrane-bounded vesicle;cytoplasmic part;cytoplasmic vesicle;cytoskeleton;endoplasmic reticulum;envelope;intracellular membrane-bounded organelle;intracellular non-membrane-bounded organelle;intracellular organelle;intracellular organelle part;intracellular part;lamellipodium;ma…	O00165	9	49.5	83.264	0.967918
120	O00170	AH receptor-interacting protein	AIP						-0.288559	0.194346	0.410864	biological regulation;cellular macromolecule metabolic process;cellular metabolic process;cellular process;cellular protein metabolic process;cellular response to stimulus;establishment of localization;establishment of localization in cell;establishment of protein localization;establishment of protein localization in mitochondrion;establishment of protein localization to organelle;intracellular p…	cell part;cytoplasm;cytoplasmic part;cytosol;intracellular organelle part;intracellular part;membrane;nuclear part;nucleoplasm;organelle part	O00170	9	38.5	20.281	0.711425
123	O00186	Syntaxin-binding protein 3	STXBP3						-0.341753	0.271657	0.458908	anatomical structure development;biological adhesion;biological regulation;blood coagulation;brain development;carbohydrate transport;cell activation;cell activation involved in immune response;cell adhesion;cell-cell adhesion;cellular component assembly;cellular component organization;cellular component organization or biogenesis;cellular process;coagulation;developmental process;establishment o…	apical plasma membrane;basolateral plasma membrane;cell part;cytoplasmic membrane-bounded vesicle;cytoplasmic part;cytoplasmic vesicle;cytosol;extracellular membrane-bounded organelle;extracellular organelle;extracellular region part;extracellular vesicular exosome;intracellular membrane-bounded organelle;intracellular organelle;intracellular part;membrane;membrane part;membrane-bounded organelle…	O00186	10	24.5	18.144	0.56598
125	O00194	Ras-related protein Rab-27B	RAB27B						-0.277321	0.235785	0.458906	biological regulation;cellular process;cellular response to stimulus;establishment of localization;establishment of localization in cell;establishment of melanosome localization;establishment of organelle localization;establishment of pigment granule localization;establishment of protein localization;establishment of vesicle localization;intracellular protein transport;intracellular signal transd…	apical plasma membrane;cell part;clathrin-coated vesicle;coated vesicle;cytoplasmic membrane-bounded vesicle;cytoplasmic part;cytoplasmic vesicle;cytoplasmic vesicle membrane;cytoplasmic vesicle part;endosomal part;endosome membrane;extracellular membrane-bounded organelle;extracellular organelle;extracellular region part;extracellular vesicular exosome;Golgi apparatus part;Golgi stack;Golgi-asso…	O00194	6	32.6	11.71	0.627484
127	O00217	NADH dehydrogenase [ubiquinone] iron-sulfur protein 8, mitochondrial	NDUFS8	+			HIDDEN		-0.346741	0.0167632	0.138961	cellular component assembly;cellular component assembly at cellular level;cellular component biogenesis;cellular component organization;cellular component organization at cellular level;cellular component organization or biogenesis;cellular component organization or biogenesis at cellular level;cellular macromolecular complex assembly;cellular macromolecular complex subunit organization;cellular …	cell part;cytoplasmic part;intracellular membrane-bounded organelle;intracellular organelle;intracellular organelle part;intracellular part;macromolecular complex;membrane;membrane part;membrane-bounded organelle;mitochondrial inner membrane;mitochondrial membrane;mitochondrial membrane part;mitochondrial part;mitochondrial respiratory chain complex I;mitochondrion;NADH dehydrogenase complex;orga…	O00217	4	24.8	18.959	1.77564
128	O00220	Tumor necrosis factor receptor superfamily member 10A	TNFRSF10A	+			HIDDEN		-0.271644	0.0383035	0.2288	activation of caspase activity;activation of NF-kappaB-inducing kinase activity;activation of protein kinase activity;apoptosis;biological regulation;cell death;cell surface receptor linked signaling pathway;cellular process;cellular response to abiotic stimulus;cellular response to external stimulus;cellular response to mechanical stimulus;cellular response to stimulus;death;induction of apoptos…	cell part;cell surface;integral to membrane;intrinsic to membrane;membrane;membrane part;plasma membrane	O00220	2	7.1	4.2725	1.41676
129	O00231	26S proteasome non-ATPase regulatory subunit 11	PSMD11						-0.338984	0.0532188	0.215525	activation of immune response;activation of innate immune response;anaphase-promoting complex-dependent proteasomal ubiquitin-dependent protein catabolic process;antigen processing and presentation;antigen processing and presentation of exogenous antigen;antigen processing and presentation of exogenous peptide antigen;antigen processing and presentation of exogenous peptide antigen via MHC class …	cell part;cytoplasmic part;cytosol;extracellular membrane-bounded organelle;extracellular organelle;extracellular region part;extracellular vesicular exosome;intracellular membrane-bounded organelle;intracellular organelle;intracellular organelle part;intracellular part;macromolecular complex;membrane;membrane-bounded organelle;membrane-bounded vesicle;nuclear part;nucleoplasm;nucleus;organelle;o…	O00231	15	43.6	38.682	1.27393
130	O00232	26S proteasome non-ATPase regulatory subunit 12	PSMD12	+			HIDDEN		-0.301721	0.016598	0.156227	activation of immune response;activation of innate immune response;anaphase-promoting complex-dependent proteasomal ubiquitin-dependent protein catabolic process;antigen processing and presentation;antigen processing and presentation of exogenous antigen;antigen processing and presentation of exogenous peptide antigen;antigen processing and presentation of exogenous peptide antigen via MHC class …	cell part;cytoplasmic part;cytosol;extracellular membrane-bounded organelle;extracellular organelle;extracellular region part;extracellular vesicular exosome;intracellular organelle part;intracellular part;macromolecular complex;membrane;membrane-bounded organelle;membrane-bounded vesicle;nuclear part;nucleoplasm;organelle;organelle part;proteasome accessory complex;proteasome complex;proteasome …	O00232	19	42.5	79.721	1.77994
133	O00264	Membrane-associated progesterone receptor component 1	PGRMC1						-0.046121	0.762325	0.915097	axon guidance;chemotaxis;locomotion;response to chemical stimulus;response to external stimulus;response to stimulus;taxis	cell part;cytoplasmic part;endoplasmic reticulum;endoplasmic reticulum membrane;endoplasmic reticulum part;extracellular membrane-bounded organelle;extracellular organelle;extracellular region part;extracellular vesicular exosome;integral to membrane;intracellular membrane-bounded organelle;intracellular non-membrane-bounded organelle;intracellular organelle;intracellular organelle part;intracell…	O00264	12	62.1	66.399	0.11786
134	O00267	Transcription elongation factor SPT5	SUPT5H						-0.113181	0.129065	0.59798	biological regulation;biosynthetic process;cell cycle;cellular biosynthetic process;cellular component organization;cellular component organization at cellular level;cellular component organization or biogenesis;cellular component organization or biogenesis at cellular level;cellular macromolecule biosynthetic process;cellular macromolecule metabolic process;cellular metabolic process;cellular ni…	cell part;DSIF complex;intracellular membrane-bounded organelle;intracellular organelle;intracellular organelle part;intracellular part;macromolecular complex;membrane-bounded organelle;nuclear part;nucleoplasm;nucleoplasm part;nucleus;organelle;organelle part;protein complex;transcription elongation factor complex	O00267	25	36.2	99.985	0.889191
135	O00268	Transcription initiation factor TFIID subunit 4	TAF4						0.206374	0.0531914	0.329926	biological regulation;biosynthetic process;cellular biosynthetic process;cellular macromolecule biosynthetic process;cellular macromolecule metabolic process;cellular metabolic process;cellular nitrogen compound metabolic process;cellular process;gene expression;macromolecule biosynthetic process;macromolecule metabolic process;metabolic process;nitrogen compound metabolic process;nucleic acid me…	cell part;cytoplasm;histone acetyltransferase complex;histone methyltransferase complex;intracellular organelle part;intracellular part;macromolecular complex;methyltransferase complex;MLL1 complex;nuclear part;nucleoplasm;nucleoplasm part;organelle part;protein complex;SAGA-type complex;transcription factor complex;transcription factor TFIID complex;transcription factor TFTC complex	O00268	29	43	139.47	1.27416
138	O00299	Chloride intracellular channel protein 1	CLIC1	+	+		EXPOSED	EXPOSED_FC2	1.0295	0.0236497	0.0522933	anion transport;biological adhesion;biological regulation;cell adhesion;cell-cell adhesion;cellular chemical homeostasis;cellular homeostasis;cellular ion homeostasis;cellular process;cellular response to stimulus;chemical homeostasis;chloride transport;establishment of localization;homeostatic process;homotypic cell-cell adhesion;inorganic anion transport;ion homeostasis;ion transport;platelet a…	blood microparticle;brush border;cell part;cell projection;chloride channel complex;cytoplasm;cytoplasmic part;envelope;extracellular membrane-bounded organelle;extracellular organelle;extracellular region part;extracellular space;extracellular vesicular exosome;intracellular membrane-bounded organelle;intracellular organelle;intracellular organelle part;intracellular part;ion channel complex;mac…	O00299	10	59.3	21.556	1.62617
139	O00303	Eukaryotic translation initiation factor 3 subunit F	EIF3F						0.0482629	0.604799	0.883025	biological regulation;biosynthetic process;cellular biosynthetic process;cellular component assembly;cellular component assembly at cellular level;cellular component organization;cellular component organization at cellular level;cellular component organization or biogenesis;cellular component organization or biogenesis at cellular level;cellular macromolecular complex assembly;cellular macromolec…	cell part;cytoplasmic part;cytosol;eukaryotic 43S preinitiation complex;eukaryotic 48S preinitiation complex;eukaryotic translation initiation factor 3 complex;intracellular part;macromolecular complex;membrane;protein complex;ribonucleoprotein complex;translation preinitiation complex	O00303	8	28.3	30.01	0.218389
141	O00330	Pyruvate dehydrogenase protein X component, mitochondrial	PDHX						0.360416	0.159141	0.332046	biological regulation;carboxylic acid metabolic process;cellular ketone metabolic process;cellular metabolic process;cellular process;metabolic process;monocarboxylic acid metabolic process;organic acid metabolic process;oxoacid metabolic process;pyruvate metabolic process;regulation of acetyl-CoA biosynthetic process from pyruvate;regulation of biological process;regulation of biosynthetic proce…	cell part;cytoplasmic part;intracellular organelle lumen;intracellular organelle part;intracellular part;membrane-enclosed lumen;mitochondrial matrix;mitochondrial part;organelle lumen;organelle part	O00330	15	39.1	58.905	0.798218
142	O00400	Acetyl-coenzyme A transporter 1	SLC33A1						0.311348	0.304907	0.509665	acetyl-CoA transport;biological regulation;BMP signaling pathway;cation transport;cell surface receptor linked signaling pathway;cellular process;cellular response to stimulus;coenzyme transport;cofactor transport;enzyme linked receptor protein signaling pathway;establishment of localization;hydrogen transport;ion transport;monovalent inorganic cation transport;proton transport;regulation of biol…	cell part;cytoplasmic part;endoplasmic reticulum membrane;endoplasmic reticulum part;Golgi apparatus part;Golgi membrane;integral to membrane;integral to plasma membrane;intracellular organelle part;intracellular part;intrinsic to membrane;intrinsic to plasma membrane;membrane;membrane part;organelle membrane;organelle part;plasma membrane part	O00400	6	13.1	12.659	0.515833
143	O00410	Importin-5	IPO5	+			HIDDEN		-0.697159	0.0452538	0.100566	biological regulation;cellular process;cellular response to acid;cellular response to amine stimulus;cellular response to amino acid stimulus;cellular response to chemical stimulus;cellular response to endogenous stimulus;cellular response to organic nitrogen;cellular response to organic substance;cellular response to stimulus;establishment of localization;establishment of localization in cell;es…	cell part;cytoplasm;cytoplasmic part;Golgi apparatus;intracellular membrane-bounded organelle;intracellular non-membrane-bounded organelle;intracellular organelle;intracellular organelle part;intracellular part;macromolecular complex;membrane;membrane part;membrane-bounded organelle;non-membrane-bounded organelle;nuclear membrane;nuclear part;nuclear pore;nucleolus;nucleoplasm;nucleus;organelle;o…	O00410	21	30.5	56.385	1.34434
144	O00411	DNA-directed RNA polymerase, mitochondrial	POLRMT	+			HIDDEN		-0.682355	0.0472381	0.112282	biosynthetic process;cellular biosynthetic process;cellular component organization;cellular component organization at cellular level;cellular component organization or biogenesis;cellular component organization or biogenesis at cellular level;cellular macromolecule biosynthetic process;cellular macromolecule metabolic process;cellular metabolic process;cellular nitrogen compound metabolic process…	cell part;cytoplasmic part;intracellular membrane-bounded organelle;intracellular non-membrane-bounded organelle;intracellular organelle;intracellular organelle lumen;intracellular organelle part;intracellular part;membrane-bounded organelle;membrane-enclosed lumen;mitochondrial matrix;mitochondrial nucleoid;mitochondrial part;mitochondrion;non-membrane-bounded organelle;nucleoid;organelle;organe…	O00411	11	17.2	33.016	1.32571
145	O00422	Histone deacetylase complex subunit SAP18	SAP18						-0.0699279	0.827588	0.922489	biological regulation;biosynthetic process;cellular biosynthetic process;cellular component organization;cellular component organization at cellular level;cellular component organization or biogenesis;cellular component organization or biogenesis at cellular level;cellular macromolecule biosynthetic process;cellular macromolecule metabolic process;cellular metabolic process;cellular nitrogen comp…	cell part;chromatin remodeling complex;cytoplasm;histone deacetylase complex;intracellular organelle part;intracellular part;macromolecular complex;nuclear body;nuclear part;nuclear speck;nucleoplasm;nucleoplasm part;organelle part;protein complex	O00422	7	54.2	22.585	0.0821856
146	O00425	Insulin-like growth factor 2 mRNA-binding protein 3	IGF2BP3						-0.0967999	0.649016	0.852935	anatomical structure morphogenesis;biological regulation;biosynthetic process;cellular biosynthetic process;cellular macromolecule biosynthetic process;cellular macromolecule metabolic process;cellular metabolic process;cellular process;cellular protein metabolic process;developmental process;establishment of localization;establishment of RNA localization;gene expression;macromolecule biosyntheti…	cell part;cytoplasm;cytoplasmic part;cytosol;intracellular membrane-bounded organelle;intracellular organelle;intracellular part;membrane-bounded organelle;nucleus;organelle	O00425	16	36.6	60.151	0.187744
147	O00429	Dynamin-1-like protein	DNM1L						-0.595365	0.153042	0.25926	anatomical structure morphogenesis;apoptosis;apoptotic mitochondrial changes;biological regulation;cell death;cell part morphogenesis;cellular component assembly;cellular component assembly at cellular level;cellular component disassembly;cellular component disassembly at cellular level;cellular component disassembly involved in apoptosis;cellular component morphogenesis;cellular component organi…	cell junction;cell part;clathrin coated vesicle membrane;coated pit;coated vesicle membrane;cytoplasm;cytoplasmic part;cytoplasmic vesicle membrane;cytoplasmic vesicle part;cytoskeletal part;cytosol;Golgi apparatus;intracellular membrane-bounded organelle;intracellular organelle;intracellular organelle part;intracellular part;macromolecular complex;membrane;membrane part;membrane-bounded organell…	O00429	17	37	60.564	0.81519
148	O00461	Golgi integral membrane protein 4	GOLIM4						0.0235697	0.898526	0.961846	establishment of localization;transport	cell part;cis-Golgi network;cytoplasmic membrane-bounded vesicle;cytoplasmic part;cytoplasmic vesicle;endocytic vesicle;endosomal part;endosome membrane;Golgi apparatus;Golgi apparatus part;Golgi cisterna membrane;Golgi lumen;Golgi membrane;integral to membrane;intracellular membrane-bounded organelle;intracellular organelle;intracellular organelle lumen;intracellular organelle part;intracellular…	O00461	21	42.2	81.985	0.0464695
149	O00468	Agrin;Agrin N-terminal 110 kDa subunit;Agrin C-terminal 110 kDa subunit;Agrin C-terminal 90 kDa fragment;Agrin C-terminal 22 kDa fragment	AGRN						-0.139796	0.118092	0.534901	amine metabolic process;aminoglycan biosynthetic process;aminoglycan catabolic process;aminoglycan metabolic process;axon guidance;biological regulation;biosynthetic process;carbohydrate biosynthetic process;carbohydrate catabolic process;carbohydrate metabolic process;catabolic process;cell surface receptor linked signaling pathway;cellular component organization;cellular component organization …	basal lamina;cell junction;cell part;cell surface;cytoplasm;cytoplasmic part;extracellular matrix;extracellular matrix part;extracellular membrane-bounded organelle;extracellular organelle;extracellular region;extracellular region part;extracellular space;extracellular vesicular exosome;Golgi apparatus part;Golgi lumen;integral to membrane;intracellular organelle lumen;intracellular organelle par…	O00468	8	5.8	12.913	0.92778
150	O00469	Procollagen-lysine,2-oxoglutarate 5-dioxygenase 2	PLOD2	+			HIDDEN		-0.202822	0.0238493	0.285486	cellular component organization;cellular component organization at cellular level;cellular component organization or biogenesis;cellular component organization or biogenesis at cellular level;cellular macromolecule metabolic process;cellular metabolic process;cellular process;cellular protein metabolic process;extracellular matrix organization;extracellular structure organization;macromolecule me…	cell part;cytoplasmic part;endoplasmic reticulum;endoplasmic reticulum membrane;endoplasmic reticulum part;extracellular membrane-bounded organelle;extracellular organelle;extracellular region part;extracellular vesicular exosome;intracellular membrane-bounded organelle;intracellular organelle;intracellular organelle part;intracellular part;membrane;membrane part;membrane-bounded organelle;membra…	O00469	22	36.1	88.241	1.62252
152	O00483	Cytochrome c oxidase subunit NDUFA4	NDUFA4						0.116179	0.596343	0.812762	cellular metabolic process;cellular process;electron transport chain;generation of precursor metabolites and energy;metabolic process;mitochondrial electron transport, NADH to ubiquinone;oxidation-reduction process;respiratory electron transport chain;small molecule metabolic process	cell part;cytoplasmic part;extracellular membrane-bounded organelle;extracellular organelle;extracellular region part;extracellular vesicular exosome;intracellular membrane-bounded organelle;intracellular organelle;intracellular organelle part;intracellular part;macromolecular complex;membrane;membrane part;membrane-bounded organelle;membrane-bounded vesicle;mitochondrial inner membrane;mitochond…	O00483	4	46.9	8.0398	0.224504
153	O00487	26S proteasome non-ATPase regulatory subunit 14	PSMD14						-0.420272	0.325068	0.489218	activation of immune response;activation of innate immune response;anaphase-promoting complex-dependent proteasomal ubiquitin-dependent protein catabolic process;antigen processing and presentation;antigen processing and presentation of exogenous antigen;antigen processing and presentation of exogenous peptide antigen;antigen processing and presentation of exogenous peptide antigen via MHC class …	cell part;cytoplasmic part;cytosol;extracellular membrane-bounded organelle;extracellular organelle;extracellular region part;extracellular vesicular exosome;intracellular membrane-bounded organelle;intracellular organelle;intracellular organelle part;intracellular part;macromolecular complex;membrane-bounded organelle;membrane-bounded vesicle;nuclear part;nucleoplasm;nucleus;organelle;organelle …	O00487	8	48.1	37.357	0.488026
154	O00488	Zinc finger protein 593	ZNF593						0.697737	0.0839639	0.154338	biological regulation;biosynthetic process;cellular biosynthetic process;cellular macromolecule biosynthetic process;cellular macromolecule metabolic process;cellular metabolic process;cellular nitrogen compound metabolic process;cellular process;macromolecule biosynthetic process;macromolecule metabolic process;metabolic process;negative regulation of biological process;negative regulation of bi…	cell part;intracellular membrane-bounded organelle;intracellular non-membrane-bounded organelle;intracellular organelle;intracellular organelle part;intracellular part;membrane-bounded organelle;non-membrane-bounded organelle;nuclear part;nucleolus;nucleus;organelle;organelle part	O00488	2	17.2	5.8274	1.07591
155	O00505	Importin subunit alpha-4	KPNA3						-0.00710233	0.976687	0.988155	biological regulation;cell surface receptor linked signaling pathway;cellular component assembly;cellular component organization;cellular component organization or biogenesis;cellular process;cellular response to chemical stimulus;cellular response to cytokine stimulus;cellular response to organic substance;cellular response to stimulus;cytokine-mediated signaling pathway;entry into cell of other…	cell part;cytoplasmic part;cytosol;intracellular organelle part;intracellular part;macromolecular complex;membrane part;nuclear part;nuclear pore;nucleoplasm;organelle part;pore complex;protein complex	O00505	7	20.7	13.065	0.0102448
156	O00560	Syntenin-1	SDCBP						-0.0585442	0.717971	0.893381	actin cytoskeleton organization;actin filament-based process;axon guidance;biological regulation;cell communication;cell projection assembly;cell projection organization;cell surface receptor linked signaling pathway;cell-cell signaling;cellular component assembly;cellular component assembly at cellular level;cellular component organization;cellular component organization at cellular level;cellul…	adherens junction;anchoring junction;blood microparticle;cell junction;cell part;cell-substrate adherens junction;cell-substrate junction;cytoplasm;cytoplasmic membrane-bounded vesicle;cytoplasmic part;cytoplasmic vesicle;cytoskeleton;cytosol;endoplasmic reticulum membrane;endoplasmic reticulum part;extracellular membrane-bounded organelle;extracellular organelle;extracellular region part;extrace…	O00560	9	55	39.065	0.143893
157	O00566	U3 small nucleolar ribonucleoprotein protein MPP10	MPHOSPH10						0.317363	0.51761	0.68752	biological regulation;cellular macromolecule metabolic process;cellular metabolic process;cellular nitrogen compound metabolic process;cellular process;macromolecule metabolic process;maturation of SSU-rRNA;metabolic process;ncRNA metabolic process;ncRNA processing;negative regulation of catalytic activity;negative regulation of hydrolase activity;negative regulation of molecular function;negativ…	cell part;chromosome;intracellular non-membrane-bounded organelle;intracellular organelle;intracellular organelle part;intracellular part;macromolecular complex;Mpp10 complex;non-membrane-bounded organelle;nuclear part;nucleolar part;nucleolus;organelle;organelle part;preribosome;protein complex;ribonucleoprotein complex;small nucleolar ribonucleoprotein complex;small-subunit processome	O00566	6	14.7	63.104	0.285998
159	O00571;O15523	ATP-dependent RNA helicase DDX3X;ATP-dependent RNA helicase DDX3Y	DDX3X;DDX3Y						-0.200376	0.130725	0.429468	biological regulation;biosynthetic process;cellular biosynthetic process;cellular component assembly;cellular component assembly at cellular level;cellular component organization;cellular component organization at cellular level;cellular component organization or biogenesis;cellular component organization or biogenesis at cellular level;cellular macromolecular complex assembly;cellular macromolec…	cell part;cytoplasm;cytoplasmic part;extracellular membrane-bounded organelle;extracellular organelle;extracellular region part;extracellular vesicular exosome;intracellular membrane-bounded organelle;intracellular non-membrane-bounded organelle;intracellular organelle;intracellular organelle part;intracellular part;macromolecular complex;membrane;membrane-bounded organelle;membrane-bounded vesic…	O00571;O15523;Q9NQI0	38	65.4	140.68	0.883643
161	O00592	Podocalyxin	PODXL						0.423291	0.123343	0.266673	anatomical structure development;anatomical structure formation involved in morphogenesis;biological adhesion;biological regulation;cell adhesion;cell development;cell migration;cell motility;cellular component movement;cellular developmental process;cellular process;developmental process;epithelial cell development;epithelial tube formation;glomerular epithelial cell development;glomerular visce…	apical plasma membrane;cell body;cell part;cell projection;cell projection membrane;cell projection part;cytoplasm;extracellular membrane-bounded organelle;extracellular organelle;extracellular region part;extracellular space;extracellular vesicular exosome;filopodium;integral to membrane;integral to plasma membrane;intracellular part;intrinsic to membrane;intrinsic to plasma membrane;lamellipodi…	O00592	10	21.3	40.391	0.908887
162	O00629	Importin subunit alpha-3	KPNA4						-0.315284	0.168006	0.363233	biological regulation;cell surface receptor linked signaling pathway;cellular process;cellular response to chemical stimulus;cellular response to cytokine stimulus;cellular response to organic substance;cellular response to stimulus;cytokine-mediated signaling pathway;establishment of localization;establishment of localization in cell;establishment of protein localization;intracellular protein tr…	cell part;cytoplasmic part;cytosol;extracellular membrane-bounded organelle;extracellular organelle;extracellular region part;extracellular vesicular exosome;intracellular organelle part;intracellular part;membrane-bounded organelle;membrane-bounded vesicle;nuclear part;nucleoplasm;organelle;organelle part;vesicle	O00629	9	33.4	70.05	0.774675
163	O00712	Nuclear factor 1 B-type	NFIB						1.41008	0.105102	0.143457	anatomical structure development;anatomical structure morphogenesis;anterior commissure morphogenesis;axon guidance;axonogenesis;biological regulation;biosynthetic process;cell differentiation;cell part morphogenesis;cell projection morphogenesis;cell projection organization;cellular biosynthetic process;cellular component morphogenesis;cellular component organization;cellular component organizat…	axon;cell part;cell projection;cerebellar mossy fiber;intracellular membrane-bounded organelle;intracellular non-membrane-bounded organelle;intracellular organelle;intracellular organelle part;intracellular part;membrane-bounded organelle;neuron projection;non-membrane-bounded organelle;nuclear part;nucleolus;nucleoplasm;nucleus;organelle;organelle part	O00712	4	18.6	16.524	0.978389
164	O00743	Serine/threonine-protein phosphatase 6 catalytic subunit;Serine/threonine-protein phosphatase 6 catalytic subunit, N-terminally processed	PPP6C						-0.364951	0.0537653	0.20472	cell cycle process;cellular macromolecule metabolic process;cellular metabolic process;cellular process;cellular protein metabolic process;dephosphorylation;G1/S transition of mitotic cell cycle;macromolecule metabolic process;macromolecule modification;metabolic process;phosphate-containing compound metabolic process;phosphorus metabolic process;primary metabolic process;protein dephosphorylatio…	cell part;cytoplasmic part;cytosol;intracellular part	O00743	5	25.6	8.1225	1.2695
167	O00767	Acyl-CoA desaturase	SCD						-0.0606893	0.832855	0.92966	biosynthetic process;carboxylic acid biosynthetic process;carboxylic acid metabolic process;cellular biosynthetic process;cellular ketone metabolic process;cellular lipid metabolic process;cellular metabolic process;cellular process;fatty acid biosynthetic process;fatty acid metabolic process;lipid biosynthetic process;lipid metabolic process;metabolic process;monocarboxylic acid metabolic proces…	cell part;cytoplasmic part;endoplasmic reticulum;endoplasmic reticulum membrane;endoplasmic reticulum part;integral to membrane;intracellular membrane-bounded organelle;intracellular organelle;intracellular organelle part;intracellular part;intrinsic to membrane;membrane;membrane part;membrane-bounded organelle;organelle;organelle membrane;organelle part	O00767	6	33.4	53.281	0.0794308
169	O14497	AT-rich interactive domain-containing protein 1A	ARID1A						0.0836309	0.558321	0.825482	anatomical structure development;anatomical structure formation involved in morphogenesis;androgen receptor signaling pathway;ATP-dependent chromatin remodeling;biological regulation;biosynthetic process;blood vessel development;cardiac chamber development;cellular biosynthetic process;cellular component disassembly;cellular component disassembly at cellular level;cellular component organization;…	cell part;chromatin;chromatin remodeling complex;chromosomal part;intracellular membrane-bounded organelle;intracellular organelle;intracellular organelle part;intracellular part;macromolecular complex;membrane-bounded organelle;nBAF complex;npBAF complex;nuclear chromatin;nuclear chromosome part;nuclear part;nucleoplasm;nucleus;organelle;organelle part;protein complex;SWI/SNF complex;SWI/SNF-typ…	O14497	15	11.1	41.219	0.253116
170	O14519;O75956	Cyclin-dependent kinase 2-associated protein 1;Cyclin-dependent kinase 2-associated protein 2	CDK2AP1;CDK2AP2						1.27418	0.239733	0.302146	biological regulation;biosynthetic process;cell cycle;cellular biosynthetic process;cellular macromolecule biosynthetic process;cellular macromolecule metabolic process;cellular metabolic process;cellular nitrogen compound metabolic process;cellular process;DNA metabolic process;DNA replication;DNA-dependent DNA replication;macromolecule biosynthetic process;macromolecule metabolic process;metabo…	cell part;cytoplasmic part;intracellular membrane-bounded organelle;intracellular organelle;intracellular part;membrane-bounded organelle;nucleus;organelle;perinuclear region of cytoplasm	O14519;O75956	4	49.6	10.13	0.620271
172	O14561	Acyl carrier protein, mitochondrial	NDUFAB1						-0.0842883	0.84897	0.928387	biosynthetic process;carboxylic acid biosynthetic process;carboxylic acid metabolic process;cellular biosynthetic process;cellular ketone metabolic process;cellular lipid metabolic process;cellular macromolecule metabolic process;cellular metabolic process;cellular process;cellular protein metabolic process;electron transport chain;fatty acid biosynthetic process;fatty acid metabolic process;gene…	cell part;cytoplasmic part;intracellular organelle lumen;intracellular organelle part;intracellular part;macromolecular complex;membrane;membrane part;membrane-enclosed lumen;mitochondrial inner membrane;mitochondrial matrix;mitochondrial membrane;mitochondrial membrane part;mitochondrial part;mitochondrial respiratory chain complex I;NADH dehydrogenase complex;organelle inner membrane;organelle …	O14561	4	21.2	10.892	0.0711078
175	O14578	Citron Rho-interacting kinase	CIT						0.0316734	0.931506	0.969689	anatomical structure development;biological regulation;cell cycle phase;cell cycle process;cell differentiation;cell projection organization;cellular component organization;cellular component organization at cellular level;cellular component organization or biogenesis;cellular component organization or biogenesis at cellular level;cellular developmental process;cellular process;cellular response …	actin cytoskeleton;cell body;cell part;cell projection;cytoplasmic part;cytoskeleton;cytosol;Golgi apparatus part;Golgi cisterna;intracellular membrane-bounded organelle;intracellular non-membrane-bounded organelle;intracellular organelle;intracellular organelle part;intracellular part;membrane;membrane-bounded organelle;neuronal cell body;non-membrane-bounded organelle;organelle;organelle part;o…	O14578	11	7.1	11.875	0.0308142
176	O14579	Coatomer subunit epsilon	COPE	+			HIDDEN		-0.271939	0.0144027	0.178151	cellular component organization;cellular component organization at cellular level;cellular component organization or biogenesis;cellular component organization or biogenesis at cellular level;cellular process;COPI coating of Golgi vesicle;ER to Golgi vesicle-mediated transport;establishment of localization;establishment of localization in cell;establishment of protein localization;Golgi transport…	cell part;COPI vesicle coat;cytoplasmic part;cytoplasmic vesicle part;cytosol;Golgi apparatus;Golgi apparatus part;intracellular membrane-bounded organelle;intracellular organelle;intracellular organelle part;intracellular part;macromolecular complex;membrane coat;membrane part;membrane-bounded organelle;nuclear part;nucleoplasm;organelle;organelle part;protein complex;vesicle coat	O14579	8	33.4	29.246	1.84155
178	P47813;O14602	Eukaryotic translation initiation factor 1A, X-chromosomal;Eukaryotic translation initiation factor 1A, Y-chromosomal	EIF1AX;EIF1AY						-0.0616372	0.615709	0.867482	biosynthetic process;cellular biosynthetic process;cellular macromolecule biosynthetic process;cellular macromolecule metabolic process;cellular metabolic process;cellular process;cellular protein metabolic process;gene expression;macromolecule biosynthetic process;macromolecule metabolic process;metabolic process;primary metabolic process;protein metabolic process;translation;translational initi…	cell part;cytoplasmic part;cytosol;intracellular part	P47813;O14602	5	48.6	9.1675	0.210624
179	O14613	Cdc42 effector protein 2	CDC42EP2						-0.508085	0.212976	0.343495	actin cytoskeleton organization;actin filament organization;actin filament-based process;biological regulation;cellular component organization;cellular component organization at cellular level;cellular component organization or biogenesis;cellular component organization or biogenesis at cellular level;cellular process;cytoskeleton organization;organelle organization;positive regulation of actin f…	cell part;cytoplasm;cytoskeleton;endomembrane system;intracellular non-membrane-bounded organelle;intracellular organelle;intracellular part;membrane;microtubule cytoskeleton;non-membrane-bounded organelle;organelle;plasma membrane	O14613	4	42.4	21.569	0.67167
180	O14617	AP-3 complex subunit delta-1	AP3D1						-0.276487	0.566123	0.731142	anterograde axon cargo transport;anterograde synaptic vesicle transport;antigen processing and presentation;antigen processing and presentation of exogenous antigen;antigen processing and presentation of lipid antigen via MHC class Ib;antigen processing and presentation via MHC class Ib;antigen processing and presentation, exogenous lipid antigen via MHC class Ib;axon cargo transport;biological r…	axon part;cell part;cell projection part;cytoplasmic part;endosomal part;endosome membrane;Golgi apparatus;Golgi apparatus part;Golgi membrane;intracellular membrane-bounded organelle;intracellular organelle;intracellular organelle part;intracellular part;lysosomal membrane;macromolecular complex;membrane;membrane coat;membrane part;membrane-bounded organelle;nuclear part;nucleoplasm;organelle;or…	O14617	4	6.9	16.503	0.247089
181	O14639	Actin-binding LIM protein 1	ABLIM1	+			EXPOSED		0.461316	0.0356297	0.136751	anatomical structure formation involved in morphogenesis;anatomical structure morphogenesis;axon guidance;biological regulation;cell projection assembly;cell projection organization;cellular component assembly;cellular component assembly at cellular level;cellular component assembly involved in morphogenesis;cellular component organization;cellular component organization at cellular level;cellula…	actin cytoskeleton;actin filament bundle;actomyosin;cell part;cell projection;cytoplasm;cytoskeletal part;cytoskeleton;intracellular non-membrane-bounded organelle;intracellular organelle;intracellular organelle part;intracellular part;lamellipodium;non-membrane-bounded organelle;organelle;organelle part;stress fiber	O14639	24	36.2	85.868	1.44819
182	O14656	Torsin-1A	TOR1A						-0.162733	0.103251	0.462893	biological adhesion;biological regulation;catabolic process;cell adhesion;cell migration;cell motility;cell projection organization;cellular catabolic process;cellular component assembly;cellular component movement;cellular component organization;cellular component organization at cellular level;cellular component organization or biogenesis;cellular component organization or biogenesis at cellula…	cell junction;cell part;cell projection part;clathrin-coated vesicle;coated vesicle;cytoplasmic membrane-bounded vesicle;cytoplasmic part;cytoplasmic vesicle;cytoplasmic vesicle membrane;cytoplasmic vesicle part;cytoskeleton;endoplasmic reticulum;endoplasmic reticulum lumen;endoplasmic reticulum part;envelope;extracellular membrane-bounded organelle;extracellular organelle;extracellular region pa…	O14656	8	27.1	14.245	0.986106
183	O14657	Torsin-1B	TOR1B						-0.164324	0.0629688	0.414782	cellular component assembly;cellular component organization;cellular component organization at cellular level;cellular component organization or biogenesis;cellular component organization or biogenesis at cellular level;cellular macromolecule metabolic process;cellular membrane organization;cellular metabolic process;cellular process;cellular protein metabolic process;chaperone mediated protein f…	cell part;cytoplasmic part;endoplasmic reticulum;endoplasmic reticulum lumen;endoplasmic reticulum part;envelope;extracellular membrane-bounded organelle;extracellular organelle;extracellular region part;extracellular vesicular exosome;intracellular membrane-bounded organelle;intracellular organelle;intracellular organelle lumen;intracellular organelle part;intracellular part;membrane;membrane-bo…	O14657	9	33.9	15.733	1.20087
185	O14672	Disintegrin and metalloproteinase domain-containing protein 10	ADAM10						0.111009	0.749078	0.881692	axon guidance;biological regulation;cell activation;cell communication;cell surface receptor linked signaling pathway;cell-cell signaling;cellular component disassembly;cellular component disassembly at cellular level;cellular component organization;cellular component organization at cellular level;cellular component organization or biogenesis;cellular component organization or biogenesis at cell…	adherens junction;anchoring junction;cell junction;cell part;cell surface;cell-substrate adherens junction;cell-substrate junction;cytoplasm;cytoplasmic membrane-bounded vesicle;cytoplasmic part;cytoplasmic vesicle;cytoskeletal part;endoplasmic reticulum part;extracellular membrane-bounded organelle;extracellular organelle;extracellular region part;extracellular vesicular exosome;focal adhesion;G…	O14672	4	6.1	6.8406	0.125473
186	O14684	Prostaglandin E synthase	PTGES						0.26791	0.268161	0.500096	acute inflammatory response;arachidonic acid metabolic process;biological regulation;biosynthetic process;carboxylic acid biosynthetic process;carboxylic acid metabolic process;cellular biosynthetic process;cellular ketone metabolic process;cellular lipid metabolic process;cellular metabolic process;cellular process;cellular response to stimulus;chronic inflammatory response;cyclooxygenase pathwa…	cell part;cytoplasmic part;endoplasmic reticulum membrane;endoplasmic reticulum part;integral to membrane;intracellular organelle part;intracellular part;intrinsic to membrane;membrane;membrane part;membrane-enclosed lumen;nuclear envelope lumen;nuclear part;organelle envelope lumen;organelle membrane;organelle part;perinuclear region of cytoplasm	O14684	2	11.8	2.0677	0.571604
191	O14737	Programmed cell death protein 5	PDCD5						0.138918	0.459428	0.729276	biological regulation;cellular process;cellular response to chemical stimulus;cellular response to endogenous stimulus;cellular response to growth factor stimulus;cellular response to organic substance;cellular response to stimulus;cellular response to transforming growth factor beta stimulus;negative regulation of biological process;negative regulation of cell proliferation;negative regulation o…	cell part;cytoplasm;extracellular membrane-bounded organelle;extracellular organelle;extracellular region part;extracellular vesicular exosome;intracellular membrane-bounded organelle;intracellular organelle;intracellular part;membrane-bounded organelle;membrane-bounded vesicle;nucleus;organelle;vesicle	O14737	6	40	12.931	0.337783
192	O14744	Protein arginine N-methyltransferase 5;Protein arginine N-methyltransferase 5, N-terminally processed	PRMT5						-0.142203	0.376982	0.688246	biological regulation;biosynthetic process;cell activation;cell proliferation;cellular biosynthetic process;cellular component assembly;cellular component assembly at cellular level;cellular component organization;cellular component organization at cellular level;cellular component organization or biogenesis;cellular component organization or biogenesis at cellular level;cellular macromolecular c…	cell part;cytoplasm;cytoplasmic part;cytosol;intracellular membrane-bounded organelle;intracellular organelle;intracellular organelle part;intracellular part;macromolecular complex;membrane-bounded organelle;methylosome;methyltransferase complex;nuclear part;nucleoplasm;nucleus;organelle;organelle part;protein complex	O14744	9	24.5	25.254	0.423679
193	O14745	Na(+)/H(+) exchange regulatory cofactor NHE-RF1	SLC9A3R1	+	+	+	EXPOSED		0.469756	0.00164592	0.0400351	acid secretion;actin cytoskeleton organization;actin filament-based process;activation of adenylate cyclase activity;activation of adenylate cyclase activity by dopamine receptor signaling pathway;activation of adenylate cyclase activity by G-protein signaling pathway;activation of phospholipase C activity;activation of phospholipase C activity by dopamine receptor signaling pathway;activation of…	actin cytoskeleton;apical plasma membrane;brush border membrane;cell part;cell periphery;cell projection;cell projection membrane;cell projection part;centrosome;cytoplasm;cytoplasmic part;cytoskeletal part;cytoskeleton;endomembrane system;extracellular membrane-bounded organelle;extracellular organelle;extracellular region part;extracellular vesicular exosome;filopodium;intracellular membrane-bo…	O14745	5	22.1	16.055	2.78359
194	O14763	Tumor necrosis factor receptor superfamily member 10B	TNFRSF10B						-0.149303	0.464946	0.723581	activation of caspase activity;activation of NF-kappaB-inducing kinase activity;activation of protein kinase activity;apoptosis;apoptosis in response to endoplasmic reticulum stress;biological regulation;cell death;cell surface receptor linked signaling pathway;cellular process;cellular response to abiotic stimulus;cellular response to external stimulus;cellular response to mechanical stimulus;ce…	cell part;cell surface;integral to membrane;intrinsic to membrane;membrane;membrane part;plasma membrane	O14763	3	9.3	11.379	0.332597
195	O14773	Tripeptidyl-peptidase 1	TPP1						-0.32841	0.101299	0.285553	anatomical structure development;anatomical structure homeostasis;biological regulation;bone resorption;catabolic process;cell differentiation;cellular catabolic process;cellular component organization;cellular component organization at cellular level;cellular component organization or biogenesis;cellular component organization or biogenesis at cellular level;cellular developmental process;cellul…	cell part;cytoplasmic membrane-bounded vesicle;cytoplasmic part;cytoplasmic vesicle;extracellular membrane-bounded organelle;extracellular organelle;extracellular region part;extracellular vesicular exosome;intracellular membrane-bounded organelle;intracellular organelle;intracellular organelle lumen;intracellular organelle part;intracellular part;lysosomal lumen;lysosome;lytic vacuole;melanosome…	O14773	6	17.2	30.147	0.994394
196	O14776	Transcription elongation regulator 1	TCERG1						0.05642	0.770006	0.910591	biological regulation;biosynthetic process;cellular biosynthetic process;cellular macromolecule biosynthetic process;cellular macromolecule metabolic process;cellular metabolic process;cellular nitrogen compound metabolic process;cellular process;macromolecule biosynthetic process;macromolecule metabolic process;metabolic process;negative regulation of biological process;negative regulation of bi…	actin cytoskeleton;cell part;cytoskeleton;intracellular membrane-bounded organelle;intracellular non-membrane-bounded organelle;intracellular organelle;intracellular organelle part;intracellular part;membrane-bounded organelle;non-membrane-bounded organelle;nuclear part;nucleolus;nucleus;organelle;organelle part	O14776;Q5VWI1	27	26.2	128.78	0.113506
197	O14777	Kinetochore protein NDC80 homolog	NDC80						-0.0413647	0.836503	0.936597	attachment of spindle microtubules to chromosome;attachment of spindle microtubules to kinetochore;attachment of spindle microtubules to kinetochore involved in mitotic sister chromatid segregation;biological regulation;cell cycle;cell cycle phase;cell cycle process;cell division;cellular component organization;cellular component organization at cellular level;cellular component organization or b…	cell part;chromosomal part;chromosome, centromeric region;condensed chromosome kinetochore;condensed chromosome outer kinetochore;condensed nuclear chromosome outer kinetochore;cytoplasmic part;cytosol;intracellular membrane-bounded organelle;intracellular non-membrane-bounded organelle;intracellular organelle;intracellular organelle part;intracellular part;kinetochore;macromolecular complex;memb…	O14777	7	15.6	8.994	0.0775325
199	O14787	Transportin-2	TNPO2						-0.197681	0.433547	0.677473	establishment of localization;establishment of localization in cell;establishment of protein localization;intracellular protein transport;intracellular transport;protein transport;transport	cell part;cytoplasm;intracellular membrane-bounded organelle;intracellular organelle;intracellular part;membrane-bounded organelle;nucleus;organelle	O14787	9	16.7	7.4159	0.362964
200	O14802	DNA-directed RNA polymerase III subunit RPC1	POLR3A						-0.678178	0.0705665	0.144567	biological regulation;biosynthetic process;cellular biosynthetic process;cellular macromolecule biosynthetic process;cellular macromolecule metabolic process;cellular metabolic process;cellular nitrogen compound metabolic process;cellular process;defense response;defense response to virus;gene expression;immune effector process;immune response;immune system process;innate immune response;macromol…	cell part;cytoplasmic part;cytosol;DNA-directed RNA polymerase complex;DNA-directed RNA polymerase III complex;intracellular organelle part;intracellular part;macromolecular complex;membrane;nuclear DNA-directed RNA polymerase complex;nuclear part;nucleoplasm;nucleoplasm part;organelle part;protein complex;RNA polymerase complex	O14802	5	6.8	14.88	1.1514
202	O14818;Q8TAA3	Proteasome subunit alpha type-7;Proteasome subunit alpha type-7-like	PSMA7;PSMA8						-0.136447	0.431732	0.720026	activation of immune response;activation of innate immune response;anaphase-promoting complex-dependent proteasomal ubiquitin-dependent protein catabolic process;antigen processing and presentation;antigen processing and presentation of exogenous antigen;antigen processing and presentation of exogenous peptide antigen;antigen processing and presentation of exogenous peptide antigen via MHC class …	cell part;cytoplasm;cytoplasmic part;cytosol;extracellular membrane-bounded organelle;extracellular organelle;extracellular region part;extracellular vesicular exosome;intracellular membrane-bounded organelle;intracellular organelle;intracellular organelle part;intracellular part;macromolecular complex;membrane-bounded organelle;membrane-bounded vesicle;nuclear part;nucleoplasm;nucleus;organelle;…	O14818;Q8TAA3	10	44.8	131.84	0.364786
203	O14828	Secretory carrier-associated membrane protein 3	SCAMP3						-0.0809975	0.274834	0.741632	cellular process;establishment of localization;establishment of localization in cell;establishment of protein localization;Golgi vesicle transport;intracellular transport;post-Golgi vesicle-mediated transport;protein transport;response to chemical stimulus;response to external stimulus;response to extracellular stimulus;response to nutrient;response to nutrient levels;response to retinoic acid;re…	cell part;cytoplasmic part;extracellular membrane-bounded organelle;extracellular organelle;extracellular region part;extracellular vesicular exosome;Golgi apparatus part;Golgi membrane;integral to membrane;intracellular organelle part;intracellular part;intrinsic to membrane;membrane;membrane part;membrane-bounded organelle;membrane-bounded vesicle;organelle;organelle membrane;organelle part;ves…	O14828	9	40.6	52.418	0.56093
204	O14867	Transcription regulator protein BACH1	BACH1	+	+		HIDDEN		-0.871588	0.0263451	0.0625381	biological regulation;cell cycle process;cellular macromolecule metabolic process;cellular metabolic process;cellular nitrogen compound metabolic process;cellular process;cellular response to stimulus;cellular response to stress;DNA metabolic process;DNA repair;macromolecule metabolic process;metabolic process;negative regulation of biological process;negative regulation of biosynthetic process;n…	cell part;cytoplasm;intracellular membrane-bounded organelle;intracellular organelle;intracellular organelle part;intracellular part;membrane-bounded organelle;nuclear part;nucleoplasm;nucleus;organelle;organelle part	O14867	8	15.9	11.124	1.5793
206	O14880	Microsomal glutathione S-transferase 3	MGST3						-0.187982	0.560802	0.754471	biological regulation;cellular metabolic process;cellular process;cellular response to stimulus;lipid metabolic process;metabolic process;oxidation-reduction process;primary metabolic process;regulation of biological process;regulation of cellular process;response to stimulus;signal transduction;small molecule metabolic process;xenobiotic metabolic process	cell part;cytoplasmic part;endoplasmic reticulum membrane;endoplasmic reticulum part;envelope;extracellular membrane-bounded organelle;extracellular organelle;extracellular region part;extracellular vesicular exosome;integral to membrane;intracellular membrane-bounded organelle;intracellular organelle;intracellular organelle part;intracellular part;intrinsic to membrane;membrane;membrane part;mem…	O14880	6	50.7	27.352	0.251191
207	O14893	Gem-associated protein 2	GEMIN2						-0.207081	0.0562141	0.33228	cellular component assembly;cellular component assembly at cellular level;cellular component organization;cellular component organization at cellular level;cellular component organization or biogenesis;cellular component organization or biogenesis at cellular level;cellular macromolecular complex assembly;cellular macromolecular complex subunit organization;cellular macromolecule metabolic proces…	cell part;cytoplasm;cytoplasmic part;cytosol;intracellular membrane-bounded organelle;intracellular non-membrane-bounded organelle;intracellular organelle;intracellular organelle part;intracellular part;macromolecular complex;membrane-bounded organelle;non-membrane-bounded organelle;nuclear part;nucleolus;nucleoplasm;nucleus;organelle;organelle part;protein complex;ribonucleoprotein complex;SMN c…	O14893	6	37.1	21.475	1.25015
208	O14925;Q5SRD1	Mitochondrial import inner membrane translocase subunit Tim23;Putative mitochondrial import inner membrane translocase subunit Tim23B	TIMM23;TIMM23B						0.23115	0.32137	0.5742	cellular macromolecule metabolic process;cellular metabolic process;cellular process;cellular protein metabolic process;establishment of localization;establishment of localization in cell;establishment of protein localization;establishment of protein localization in mitochondrion;establishment of protein localization to organelle;intracellular protein transport;intracellular transport;macromolecu…	cell part;cytoplasmic part;integral to membrane;integral to mitochondrial inner membrane;integral to mitochondrial membrane;integral to organelle membrane;intracellular membrane-bounded organelle;intracellular organelle;intracellular organelle part;intracellular part;intrinsic to membrane;intrinsic to mitochondrial inner membrane;intrinsic to organelle membrane;macromolecular complex;membrane;mem…	O14925;Q5SRD1	3	37.3	19	0.492995
209	O14929	Histone acetyltransferase type B catalytic subunit	HAT1						-0.121937	0.679331	0.85331	biological regulation;cellular component assembly;cellular component assembly at cellular level;cellular component organization;cellular component organization at cellular level;cellular component organization or biogenesis;cellular component organization or biogenesis at cellular level;cellular macromolecular complex assembly;cellular macromolecular complex subunit organization;cellular macromol…	cell part;chromatin;chromosomal part;cytoplasm;intracellular membrane-bounded organelle;intracellular organelle;intracellular organelle part;intracellular part;macromolecular complex;membrane-bounded organelle;nuclear chromatin;nuclear chromosome part;nuclear matrix;nuclear part;nucleoplasm;nucleus;organelle;organelle part;protein complex	O14929	7	32.9	17.892	0.167918
211	O14949	Cytochrome b-c1 complex subunit 8	UQCRQ						1.24358	0.269365	0.334959	anatomical structure development;cell development;cellular developmental process;cellular metabolic process;cellular process;central nervous system neuron development;cerebellar Purkinje cell layer development;developmental process;electron transport chain;forebrain neuron development;generation of precursor metabolites and energy;hippocampus development;hypothalamus development;metabolic process…	cell part;cytoplasmic part;intracellular membrane-bounded organelle;intracellular organelle;intracellular organelle part;intracellular part;membrane;membrane part;membrane-bounded organelle;mitochondrial inner membrane;mitochondrial membrane;mitochondrial part;mitochondrion;organelle;organelle inner membrane;organelle membrane;organelle part;respiratory chain	O14949	4	42.7	6.1835	0.569658
212	O14950;P19105;P24844	Myosin regulatory light chain 12B;Myosin regulatory light chain 12A;Myosin regulatory light polypeptide 9	MYL12B;MYL12A;MYL9						-0.113316	0.781676	0.892669	axon guidance;biological adhesion;biological regulation;cell adhesion;cell surface receptor linked signaling pathway;cell-cell adhesion;cellular process;cellular response to stimulus;chemotaxis;enzyme linked receptor protein signaling pathway;ephrin receptor signaling pathway;establishment of localization;establishment of localization in cell;establishment of protein localization;establishment of…	actin filament bundle;actomyosin;apical part of cell;cell part;contractile fiber part;cytoplasmic part;cytoskeletal part;cytosol;extracellular membrane-bounded organelle;extracellular organelle;extracellular region part;extracellular vesicular exosome;intracellular organelle part;intracellular part;macromolecular complex;membrane-bounded organelle;membrane-bounded vesicle;muscle myosin complex;my…	O14950;P19105;P24844	10	79.7	54.578	0.106973
214	O14964	Hepatocyte growth factor-regulated tyrosine kinase substrate	HGS						-0.130504	0.637911	0.824269	biological regulation;cell surface receptor linked signaling pathway;cellular component organization;cellular component organization or biogenesis;cellular localization;cellular macromolecule localization;cellular membrane organization;cellular process;cellular protein localization;cellular response to stimulus;endosome to lysosome transport;endosome transport;enzyme linked receptor protein signa…	cell part;cytoplasm;cytoplasmic membrane-bounded vesicle;cytoplasmic part;cytoplasmic vesicle;cytosol;early endosome;early endosome membrane;endosomal part;endosome;endosome membrane;extracellular membrane-bounded organelle;extracellular organelle;extracellular region part;extracellular vesicular exosome;intracellular membrane-bounded organelle;intracellular organelle;intracellular organelle part…	O14964	12	21.5	30.181	0.19524
215	O14966	Ras-related protein Rab-7L1	RAB29						0.405713	0.28966	0.45224	biological regulation;cell differentiation;cellular component organization;cellular component organization at cellular level;cellular component organization or biogenesis;cellular component organization or biogenesis at cellular level;cellular developmental process;cellular process;cellular response to stimulus;developmental process;establishment of localization;establishment of localization in c…	cell part;cytoplasm;cytoplasmic membrane-bounded vesicle;cytoplasmic part;cytoplasmic vesicle;cytoskeleton;extracellular membrane-bounded organelle;extracellular organelle;extracellular region part;extracellular vesicular exosome;Golgi apparatus part;intracellular membrane-bounded organelle;intracellular non-membrane-bounded organelle;intracellular organelle;intracellular organelle part;intracell…	O14966	5	34.5	6.5277	0.538111
217	O14974	Protein phosphatase 1 regulatory subunit 12A	PPP1R12A						-0.0378412	0.9554	0.978291	biological regulation;cell cycle;cell cycle phase;cell cycle process;cellular component organization;cellular component organization at cellular level;cellular component organization or biogenesis;cellular component organization or biogenesis at cellular level;cellular macromolecule metabolic process;cellular metabolic process;cellular process;cellular protein metabolic process;cellular response …	actin cytoskeleton;adherens junction;anchoring junction;cell junction;cell part;cell-substrate adherens junction;cell-substrate junction;centrosome;chromosomal part;contractile fiber;cytoplasm;cytoplasmic part;cytoskeletal part;cytoskeleton;cytosol;focal adhesion;intracellular non-membrane-bounded organelle;intracellular organelle;intracellular organelle part;intracellular part;kinetochore;macrom…	O14974	7	9.2	12.201	0.019815
218	O14975	Very long-chain acyl-CoA synthetase	SLC27A2						-0.251126	0.275018	0.519865	bile acid biosynthetic process;bile acid metabolic process;biosynthetic process;carboxylic acid biosynthetic process;carboxylic acid catabolic process;carboxylic acid metabolic process;catabolic process;cellular biosynthetic process;cellular catabolic process;cellular ketone metabolic process;cellular lipid catabolic process;cellular lipid metabolic process;cellular metabolic process;cellular pro…	cell part;cytoplasmic part;endoplasmic reticulum lumen;endoplasmic reticulum membrane;endoplasmic reticulum part;extracellular membrane-bounded organelle;extracellular organelle;extracellular region part;extracellular vesicular exosome;integral to endoplasmic reticulum membrane;integral to membrane;integral to organelle membrane;integral to peroxisomal membrane;intracellular membrane-bounded orga…	O14975	27	48.2	72.171	0.560638
219	O14976	Cyclin-G-associated kinase	GAK						-0.924344	0.203403	0.277617	anatomical structure development;anatomical structure morphogenesis;biological regulation;cell cycle;cell development;cell differentiation;cellular component disassembly;cellular component disassembly at cellular level;cellular component organization;cellular component organization at cellular level;cellular component organization or biogenesis;cellular component organization or biogenesis at cel…	adherens junction;anchoring junction;cell junction;cell part;cell-substrate adherens junction;cell-substrate junction;cytoplasmic part;focal adhesion;Golgi apparatus;intracellular membrane-bounded organelle;intracellular organelle;intracellular part;membrane;membrane-bounded organelle;organelle;perinuclear region of cytoplasm	O14976	17	21.9	38.809	0.691643
220	O14979	Heterogeneous nuclear ribonucleoprotein D-like	HNRNPDL						-0.0523332	0.657512	0.888332	biological regulation;biosynthetic process;cellular biosynthetic process;cellular macromolecule biosynthetic process;cellular macromolecule metabolic process;cellular metabolic process;cellular nitrogen compound metabolic process;cellular process;macromolecule biosynthetic process;macromolecule metabolic process;metabolic process;nitrogen compound metabolic process;nucleic acid metabolic process;…	cell part;cytoplasm;extracellular membrane-bounded organelle;extracellular organelle;extracellular region part;extracellular vesicular exosome;intracellular membrane-bounded organelle;intracellular organelle;intracellular organelle part;intracellular part;macromolecular complex;membrane-bounded organelle;membrane-bounded vesicle;nuclear part;nucleoplasm;nucleus;organelle;organelle part;ribonucleo…	O14979	16	34	53.942	0.182096
221	O14980	Exportin-1	XPO1	+	+		HIDDEN	HIDDEN_FC2	-1.0242	0.0325142	0.0635098	biological regulation;cell cycle;cell surface receptor linked signaling pathway;cellular localization;cellular macromolecule localization;cellular process;cellular protein localization;cellular response to stimulus;enzyme linked receptor protein signaling pathway;establishment of localization;establishment of localization in cell;establishment of organelle localization;establishment of protein lo…	annulate lamellae;Cajal body;cell part;chromosomal part;cytoplasm;cytoplasmic part;cytosol;envelope;intracellular membrane-bounded organelle;intracellular non-membrane-bounded organelle;intracellular organelle;intracellular organelle part;intracellular part;kinetochore;macromolecular complex;membrane;membrane part;membrane-bounded organelle;non-membrane-bounded organelle;nuclear body;nuclear enve…	O14980	40	46.2	144.87	1.48793
222	O15014	Zinc finger protein 609	ZNF609						0.50229	0.152999	0.277556		cell part;intracellular membrane-bounded organelle;intracellular organelle;intracellular part;membrane-bounded organelle;nucleus;organelle	O15014	10	16.1	35.716	0.815312
223	O15020	Spectrin beta chain, non-erythrocytic 2	SPTBN2						0.470088	0.432755	0.591125	actin filament capping;adult behavior;anatomical structure morphogenesis;antigen processing and presentation;antigen processing and presentation of exogenous antigen;antigen processing and presentation of exogenous peptide antigen;antigen processing and presentation of exogenous peptide antigen via MHC class II;antigen processing and presentation of peptide antigen;antigen processing and presenta…	apical plasma membrane;cell body;cell cortex part;cell junction;cell part;cytoplasm;cytoplasmic part;cytoskeletal part;cytosol;extracellular region part;extracellular space;intracellular organelle part;intracellular part;membrane part;neuronal cell body;organelle part;plasma membrane part;spectrin	O15020	46	28.2	107.01	0.363758
224	O15027	Protein transport protein Sec16A	SEC16A	+			HIDDEN		-0.38533	0.0140892	0.112601	anatomical structure development;cellular component organization;cellular component organization at cellular level;cellular component organization or biogenesis;cellular component organization or biogenesis at cellular level;cellular process;COPII vesicle coating;developmental process;endoplasmic reticulum organization;establishment of localization;establishment of protein localization;organelle …	cell part;cytoplasm;cytoplasmic part;cytosol;endoplasmic reticulum membrane;endoplasmic reticulum part;Golgi apparatus;Golgi apparatus part;Golgi membrane;intracellular membrane-bounded organelle;intracellular organelle;intracellular organelle part;intracellular part;membrane;membrane part;membrane-bounded organelle;organelle;organelle membrane;organelle part	O15027	53	41.7	295.24	1.85111
225	O15031	Plexin-B2	PLXNB2	+			HIDDEN		-0.188525	0.0275232	0.314415	anatomical structure development;anatomical structure formation involved in morphogenesis;biological regulation;brain development;cell proliferation;cell surface receptor linked signaling pathway;cellular process;cellular response to stimulus;developmental process;neural precursor cell proliferation;neural tube closure;neuroblast proliferation;organ development;positive regulation of axonogenesis…	cell part;cell surface;extracellular membrane-bounded organelle;extracellular organelle;extracellular region part;extracellular vesicular exosome;integral to membrane;integral to plasma membrane;intracellular;intrinsic to membrane;intrinsic to plasma membrane;membrane part;membrane-bounded organelle;membrane-bounded vesicle;organelle;plasma membrane part;vesicle	O15031	12	9.3	29.34	1.5603
226	O15042	U2 snRNP-associated SURP motif-containing protein	U2SURP	+			EXPOSED		0.386531	0.0177337	0.120555	cellular macromolecule metabolic process;cellular metabolic process;cellular nitrogen compound metabolic process;cellular process;macromolecule metabolic process;metabolic process;nitrogen compound metabolic process;nucleic acid metabolic process;nucleobase-containing compound metabolic process;primary metabolic process;RNA metabolic process;RNA processing	cell part;intracellular membrane-bounded organelle;intracellular organelle;intracellular organelle part;intracellular part;membrane-bounded organelle;nuclear part;nucleoplasm;nucleus;organelle;organelle part	O15042	25	34.5	69.26	1.7512
227	O15047	Histone-lysine N-methyltransferase SETD1A	SETD1A						-0.10253	0.432522	0.756504	biological regulation;biosynthetic process;cellular biosynthetic process;cellular component organization;cellular component organization at cellular level;cellular component organization or biogenesis;cellular component organization or biogenesis at cellular level;cellular macromolecule biosynthetic process;cellular macromolecule metabolic process;cellular metabolic process;cellular nitrogen comp…	cell part;chromatin remodeling complex;chromosome;histone methyltransferase complex;intracellular membrane-bounded organelle;intracellular non-membrane-bounded organelle;intracellular organelle;intracellular organelle part;intracellular part;macromolecular complex;membrane-bounded organelle;methyltransferase complex;non-membrane-bounded organelle;nuclear body;nuclear part;nuclear speck;nucleoplas…	O15047	17	17.5	52.118	0.363992
229	O15061	Synemin	SYNM						0.383298	0.274644	0.439829	cellular component organization;cellular component organization at cellular level;cellular component organization or biogenesis;cellular component organization or biogenesis at cellular level;cellular process;cytoskeleton organization;intermediate filament cytoskeleton organization;intermediate filament-based process;organelle organization	adherens junction;anchoring junction;cell junction;cell part;contractile fiber part;costamere;cytoplasmic part;cytoskeletal part;cytoskeleton;intermediate filament;intermediate filament cytoskeleton;intracellular non-membrane-bounded organelle;intracellular organelle;intracellular organelle part;intracellular part;macromolecular complex;membrane;neurofilament cytoskeleton;non-membrane-bounded org…	O15061	12	16.3	39.173	0.561229
232	O15091	Mitochondrial ribonuclease P protein 3	KIAA0391						-0.426565	0.228506	0.379414	cellular macromolecule metabolic process;cellular metabolic process;cellular nitrogen compound metabolic process;cellular process;macromolecule metabolic process;metabolic process;ncRNA metabolic process;ncRNA processing;nitrogen compound metabolic process;nucleic acid metabolic process;nucleobase-containing compound metabolic process;primary metabolic process;RNA metabolic process;RNA processing…	cell part;cytoplasmic part;intracellular membrane-bounded organelle;intracellular organelle;intracellular part;membrane-bounded organelle;mitochondrion;organelle	O15091	8	16.8	17.797	0.641102
234	O15118	Niemann-Pick C1 protein	NPC1						0.124989	0.304249	0.675293	adult behavior;adult locomotory behavior;adult walking behavior;alcohol metabolic process;autophagy;behavior;bile acid metabolic process;biological regulation;carbohydrate metabolic process;carboxylic acid metabolic process;catabolic process;cellular carbohydrate metabolic process;cellular catabolic process;cellular component organization;cellular component organization or biogenesis;cellular ket…	cell part;cytoplasmic part;endoplasmic reticulum;endosomal part;endosome membrane;envelope;extracellular membrane-bounded organelle;extracellular organelle;extracellular region;extracellular region part;extracellular vesicular exosome;Golgi apparatus;integral to membrane;integral to plasma membrane;intracellular membrane-bounded organelle;intracellular organelle;intracellular organelle part;intra…	O15118	11	14.2	25.979	0.51677
235	O15119	T-box transcription factor TBX3	TBX3	+	+	+	HIDDEN		-0.435438	0.0017781	0.0481778	aging;anatomical structure development;anatomical structure formation involved in morphogenesis;anatomical structure morphogenesis;anterior/posterior axis specification;anterior/posterior axis specification, embryo;appendage morphogenesis;atrioventricular bundle cell differentiation;axis specification;biological regulation;blood vessel development;branching involved in mammary gland duct morphoge…	cell part;intracellular membrane-bounded organelle;intracellular organelle;intracellular part;membrane-bounded organelle;nucleus;organelle	O15119	8	20.3	29.827	2.75004
237	O15121	Sphingolipid delta(4)-desaturase DES1	DEGS1						0.132755	0.62555	0.816344	biosynthetic process;carboxylic acid biosynthetic process;carboxylic acid metabolic process;cellular biosynthetic process;cellular ketone metabolic process;cellular lipid metabolic process;cellular metabolic process;cellular process;fatty acid biosynthetic process;fatty acid metabolic process;lipid biosynthetic process;lipid metabolic process;membrane lipid biosynthetic process;membrane lipid met…	cell part;cytoplasmic part;endoplasmic reticulum;endoplasmic reticulum membrane;endoplasmic reticulum part;integral to membrane;integral to plasma membrane;intracellular membrane-bounded organelle;intracellular organelle;intracellular organelle part;intracellular part;intrinsic to membrane;intrinsic to plasma membrane;membrane;membrane part;membrane-bounded organelle;mitochondrion;organelle;organ…	O15121	3	14.9	9.3047	0.203738
238	O15126	Secretory carrier-associated membrane protein 1	SCAMP1						-0.125008	0.515988	0.769184	cellular component organization;cellular component organization or biogenesis;cellular membrane organization;cellular process;endocytosis;establishment of localization;establishment of localization in cell;establishment of protein localization;exocytosis;Golgi vesicle transport;intracellular transport;membrane invagination;membrane organization;post-Golgi vesicle-mediated transport;protein transp…	cell part;clathrin coated vesicle membrane;clathrin-coated vesicle;coated vesicle;coated vesicle membrane;cytoplasmic membrane-bounded vesicle;cytoplasmic part;cytoplasmic vesicle;cytoplasmic vesicle membrane;cytoplasmic vesicle part;endosomal part;endosome membrane;Golgi apparatus part;integral to membrane;intracellular membrane-bounded organelle;intracellular organelle;intracellular organelle p…	O15126	7	37.3	70.006	0.28736
239	O15127	Secretory carrier-associated membrane protein 2	SCAMP2						-0.202808	0.336853	0.599044	cellular process;establishment of localization;establishment of localization in cell;establishment of protein localization;Golgi vesicle transport;intracellular transport;post-Golgi vesicle-mediated transport;protein transport;transport;vesicle-mediated transport	cell part;cytoplasmic membrane-bounded vesicle;cytoplasmic part;cytoplasmic vesicle;endosomal part;endosome membrane;extracellular membrane-bounded organelle;extracellular organelle;extracellular region part;extracellular vesicular exosome;Golgi apparatus;Golgi apparatus part;Golgi membrane;integral to membrane;intracellular membrane-bounded organelle;intracellular organelle;intracellular organel…	O15127	3	13.7	92.174	0.47256
241	O15145	Actin-related protein 2/3 complex subunit 3	ARPC3						0.449631	0.428542	0.591563	actin cytoskeleton organization;actin filament organization;actin filament-based process;actin nucleation;Arp2/3 complex-mediated actin nucleation;axon guidance;biological regulation;cell surface receptor linked signaling pathway;cellular component movement;cellular component organization;cellular component organization at cellular level;cellular component organization or biogenesis;cellular comp…	actin cytoskeleton;adherens junction;anchoring junction;Arp2/3 protein complex;cell junction;cell part;cell projection;cell-substrate adherens junction;cell-substrate junction;cytoplasmic part;cytoskeletal part;cytoskeleton;cytosol;extracellular membrane-bounded organelle;extracellular organelle;extracellular region part;extracellular vesicular exosome;focal adhesion;intracellular non-membrane-bo…	O15145	4	35.4	10.877	0.368006
244	O15160	DNA-directed RNA polymerases I and III subunit RPAC1	POLR1C						-0.345313	0.138208	0.317032	biological regulation;biosynthetic process;cellular biosynthetic process;cellular macromolecule biosynthetic process;cellular macromolecule metabolic process;cellular metabolic process;cellular nitrogen compound metabolic process;cellular process;defense response;gene expression;immune response;immune system process;innate immune response;macromolecule biosynthetic process;macromolecule metabolic…	cell part;cytoplasmic part;cytosol;DNA-directed RNA polymerase complex;DNA-directed RNA polymerase I complex;DNA-directed RNA polymerase III complex;intracellular organelle part;intracellular part;macromolecular complex;nuclear DNA-directed RNA polymerase complex;nuclear part;nucleolar part;nucleoplasm;nucleoplasm part;organelle part;protein complex;RNA polymerase complex	O15160	11	51.2	32.788	0.859467
245	O15162	Phospholipid scramblase 1	PLSCR1						0.441154	0.28549	0.437047	acute inflammatory response;acute-phase response;apoptosis;biological regulation;biosynthetic process;cell activation;cell death;cellular biosynthetic process;cellular component organization;cellular component organization or biogenesis;cellular lipid metabolic process;cellular membrane organization;cellular metabolic process;cellular process;death;defense response;defense response to virus;glyce…	cell part;cytoplasmic part;cytosol;extracellular matrix;extracellular membrane-bounded organelle;extracellular organelle;extracellular region part;extracellular vesicular exosome;Golgi apparatus;integral to membrane;integral to plasma membrane;intracellular membrane-bounded organelle;intracellular non-membrane-bounded organelle;intracellular organelle;intracellular organelle part;intracellular pa…	O15162	3	12.6	6.5681	0.544409
246	O15164	Transcription intermediary factor 1-alpha	TRIM24						-0.263371	0.42831	0.636758	biological regulation;biosynthetic process;calcium ion homeostasis;catabolic process;cation homeostasis;cellular biosynthetic process;cellular macromolecule biosynthetic process;cellular macromolecule metabolic process;cellular metabolic process;cellular nitrogen compound metabolic process;cellular process;cellular protein metabolic process;cellular response to chemical stimulus;cellular response…	cell part;chromatin;chromosomal part;cytoplasmic part;cytosol;euchromatin;intracellular membrane-bounded organelle;intracellular organelle;intracellular organelle part;intracellular part;membrane-bounded organelle;nuclear chromatin;nuclear chromosome part;nuclear euchromatin;nuclear part;nucleoplasm;nucleus;organelle;organelle part;perichromatin fibrils	O15164	8	12.7	23.612	0.368241
247	O15173	Membrane-associated progesterone receptor component 2	PGRMC2						-0.0173531	0.930846	0.97489	biological regulation;cellular process;cellular response to chemical stimulus;cellular response to endogenous stimulus;cellular response to hormone stimulus;cellular response to organic substance;cellular response to steroid hormone stimulus;cellular response to stimulus;hormone-mediated signaling pathway;regulation of biological process;regulation of cellular process;response to chemical stimulu…	cell part;endomembrane system;integral to membrane;intrinsic to membrane;membrane;membrane part	O15173	8	35.9	47.612	0.0311221
250	O15226	NF-kappa-B-repressing factor	NKRF						0.272474	0.41318	0.617588	biological regulation;biosynthetic process;cellular biosynthetic process;cellular macromolecule biosynthetic process;cellular macromolecule metabolic process;cellular metabolic process;cellular nitrogen compound metabolic process;cellular process;macromolecule biosynthetic process;macromolecule metabolic process;metabolic process;negative regulation of biological process;negative regulation of bi…	cell part;cytoplasmic part;endoplasmic reticulum;intracellular membrane-bounded organelle;intracellular non-membrane-bounded organelle;intracellular organelle;intracellular organelle part;intracellular part;membrane-bounded organelle;non-membrane-bounded organelle;nuclear part;nucleolus;nucleus;organelle;organelle part	O15226	14	28	30.553	0.383861
251	O15228	Dihydroxyacetone phosphate acyltransferase	GNPAT						-0.366716	0.327895	0.509145	anatomical structure formation involved in morphogenesis;anatomical structure morphogenesis;biosynthetic process;carboxylic acid biosynthetic process;carboxylic acid metabolic process;cell junction assembly;cell junction organization;cell-cell junction assembly;cell-cell junction organization;cellular biosynthetic process;cellular component assembly;cellular component assembly at cellular level;c…	cell part;cytoplasmic part;intracellular membrane-bounded organelle;intracellular organelle;intracellular organelle lumen;intracellular organelle part;intracellular part;membrane;membrane-bounded organelle;membrane-enclosed lumen;microbody;microbody lumen;microbody membrane;microbody part;mitochondrion;organelle;organelle lumen;organelle membrane;organelle part;peroxisomal matrix;peroxisomal memb…	O15228	7	14.4	19.315	0.484265
252	O15230	Laminin subunit alpha-5	LAMA5						-0.159814	0.30265	0.621387	ameboidal cell migration;anatomical structure development;anatomical structure formation involved in morphogenesis;anatomical structure morphogenesis;angiogenesis;biological adhesion;biological regulation;branching involved in salivary gland morphogenesis;branching involved in ureteric bud morphogenesis;branching morphogenesis of a tube;cell adhesion;cell differentiation;cell junction assembly;ce…	basal lamina;basement membrane;cell part;extracellular matrix;extracellular matrix part;extracellular membrane-bounded organelle;extracellular organelle;extracellular region;extracellular region part;extracellular space;extracellular vesicular exosome;intracellular membrane-bounded organelle;intracellular organelle;intracellular part;laminin complex;laminin-1 complex;laminin-10 complex;laminin-11…	O15230	32	13.5	70.149	0.51906
254	O15235	28S ribosomal protein S12, mitochondrial	MRPS12						0.0448914	0.747222	0.913198	biosynthetic process;cellular biosynthetic process;cellular component disassembly;cellular component disassembly at cellular level;cellular component organization;cellular component organization at cellular level;cellular component organization or biogenesis;cellular component organization or biogenesis at cellular level;cellular macromolecular complex disassembly;cellular macromolecular complex …	cell part;cytoplasmic part;intracellular non-membrane-bounded organelle;intracellular organelle;intracellular organelle part;intracellular part;macromolecular complex;membrane;mitochondrial inner membrane;mitochondrial membrane;mitochondrial part;mitochondrial ribosome;non-membrane-bounded organelle;organellar ribosome;organelle;organelle inner membrane;organelle membrane;organelle part;ribonucle…	O15235	3	33.3	4.548	0.12655
255	O15258	Protein RER1	RER1						0.538745	0.063	0.152426	biological regulation;cellular component organization;cellular component organization or biogenesis;cellular localization;cellular macromolecule localization;cellular membrane organization;cellular process;cellular protein localization;establishment of localization;establishment of localization in cell;Golgi vesicle transport;intracellular transport;localization;macromolecule localization;membran…	cell part;cell surface;cytoplasmic part;endoplasmic reticulum-Golgi intermediate compartment;Golgi apparatus;Golgi apparatus part;integral to Golgi membrane;integral to membrane;integral to organelle membrane;intracellular membrane-bounded organelle;intracellular organelle;intracellular organelle part;intracellular part;intrinsic to Golgi membrane;intrinsic to membrane;intrinsic to organelle memb…	O15258	6	33.7	17.828	1.20066
256	O15260	Surfeit locus protein 4	SURF4						-0.340811	0.436781	0.616341	biological regulation;cellular component organization;cellular component organization at cellular level;cellular component organization or biogenesis;cellular component organization or biogenesis at cellular level;cellular process;Golgi organization;organelle organization;positive regulation of biological process;positive regulation of cellular component organization;positive regulation of cellul…	cell part;cytoplasmic part;endoplasmic reticulum membrane;endoplasmic reticulum part;endoplasmic reticulum-Golgi intermediate compartment;endoplasmic reticulum-Golgi intermediate compartment membrane;Golgi apparatus part;Golgi membrane;integral to membrane;intracellular membrane-bounded organelle;intracellular organelle;intracellular organelle part;intracellular part;intrinsic to membrane;membran…	O15260	6	27.5	41.959	0.359737
257	O15269	Serine palmitoyltransferase 1	SPTLC1	+	+		HIDDEN	HIDDEN_FC2	-1.01215	0.0391453	0.0756639	alcohol biosynthetic process;alcohol metabolic process;amine metabolic process;biosynthetic process;cellular biosynthetic process;cellular lipid metabolic process;cellular metabolic process;cellular nitrogen compound biosynthetic process;cellular nitrogen compound metabolic process;cellular process;ceramide biosynthetic process;ceramide metabolic process;lipid biosynthetic process;lipid metabolic…	cell part;cytoplasmic part;endoplasmic reticulum membrane;endoplasmic reticulum palmitoyltransferase complex;endoplasmic reticulum part;integral to membrane;intracellular organelle part;intracellular part;intrinsic to membrane;macromolecular complex;membrane;membrane part;organelle membrane;organelle part;palmitoyltransferase complex;protein complex;serine C-palmitoyltransferase complex;SPOTS com…	O15269	7	18.8	17.812	1.40732
258	O15270	Serine palmitoyltransferase 2	SPTLC2						-0.195412	0.598921	0.775274	alcohol biosynthetic process;alcohol metabolic process;amine metabolic process;biosynthetic process;cellular biosynthetic process;cellular lipid metabolic process;cellular metabolic process;cellular nitrogen compound biosynthetic process;cellular nitrogen compound metabolic process;cellular process;ceramide biosynthetic process;ceramide metabolic process;lipid biosynthetic process;lipid metabolic…	cell part;cytoplasmic part;endoplasmic reticulum membrane;endoplasmic reticulum palmitoyltransferase complex;endoplasmic reticulum part;integral to membrane;intracellular membrane-bounded organelle;intracellular organelle;intracellular organelle part;intracellular part;intrinsic to membrane;macromolecular complex;membrane;membrane part;membrane-bounded organelle;mitochondrion;organelle;organelle …	O15270	9	21.7	20.31	0.22263
260	O15294	UDP-N-acetylglucosamine--peptide N-acetylglucosaminyltransferase 110 kDa subunit	OGT						-0.159588	0.251348	0.591736	apoptosis;biological regulation;carbohydrate metabolic process;cell communication;cell death;cellular carbohydrate metabolic process;cellular component organization;cellular component organization at cellular level;cellular component organization or biogenesis;cellular component organization or biogenesis at cellular level;cellular macromolecule metabolic process;cellular metabolic process;cellul…	cell part;cytoplasm;cytoplasmic part;cytoskeletal part;cytosol;histone acetyltransferase complex;histone methyltransferase complex;intracellular membrane-bounded organelle;intracellular organelle;intracellular organelle part;intracellular part;macromolecular complex;membrane;membrane-bounded organelle;methyltransferase complex;microtubule organizing center;mitochondrion;MLL5-L complex;nuclear par…	O15294	22	30.5	58.741	0.599724
263	O15321	Transmembrane 9 superfamily member 1	TM9SF1						-0.0665035	0.67013	0.876463	autophagy;catabolic process;cellular catabolic process;cellular metabolic process;cellular process;metabolic process	autophagic vacuole membrane;cell part;cytoplasmic part;cytoplasmic vesicle;integral to membrane;intracellular organelle;intracellular organelle part;intracellular part;intrinsic to membrane;lysosomal membrane;membrane;membrane part;organelle;organelle membrane;organelle part;vacuolar membrane;vacuolar part;vesicle	O15321	10	25.7	51.575	0.173841
264	O15355	Protein phosphatase 1G	PPM1G						-0.139167	0.609354	0.803777	biological regulation;cell cycle arrest;cell cycle process;cellular macromolecule metabolic process;cellular metabolic process;cellular process;cellular protein metabolic process;dephosphorylation;macromolecule metabolic process;macromolecule modification;metabolic process;negative regulation of biological process;negative regulation of cell cycle;negative regulation of cellular process;peptidyl-…	cell part;cytoplasm;intracellular membrane-bounded organelle;intracellular organelle;intracellular organelle part;intracellular part;membrane-bounded organelle;nuclear part;nucleoplasm;nucleus;organelle;organelle part	O15355	9	29.3	27.796	0.21513
266	O15371	Eukaryotic translation initiation factor 3 subunit D	EIF3D						0.00986226	0.957873	0.97883	biological regulation;biosynthetic process;cellular biosynthetic process;cellular component assembly;cellular component assembly at cellular level;cellular component organization;cellular component organization at cellular level;cellular component organization or biogenesis;cellular component organization or biogenesis at cellular level;cellular macromolecular complex assembly;cellular macromolec…	cell part;cytoplasmic part;cytosol;eukaryotic 43S preinitiation complex;eukaryotic 48S preinitiation complex;eukaryotic translation initiation factor 3 complex;eukaryotic translation initiation factor 3 complex, eIF3m;intracellular part;macromolecular complex;membrane;protein complex;ribonucleoprotein complex;translation preinitiation complex	O15371	13	34.5	41.199	0.018692
267	O15372	Eukaryotic translation initiation factor 3 subunit H	EIF3H						-0.109889	0.643959	0.839092	biological regulation;biosynthetic process;cellular biosynthetic process;cellular component assembly;cellular component assembly at cellular level;cellular component organization;cellular component organization at cellular level;cellular component organization or biogenesis;cellular component organization or biogenesis at cellular level;cellular macromolecular complex assembly;cellular macromolec…	cell part;cytoplasmic part;cytosol;eukaryotic 43S preinitiation complex;eukaryotic 48S preinitiation complex;eukaryotic translation initiation factor 3 complex;eukaryotic translation initiation factor 3 complex, eIF3m;extracellular membrane-bounded organelle;extracellular organelle;extracellular region part;extracellular vesicular exosome;intracellular part;macromolecular complex;membrane;membran…	O15372	15	58	42.608	0.191142
268	O15379	Histone deacetylase 3	HDAC3						-0.138867	0.517599	0.758456	biological regulation;biosynthetic process;cell surface receptor linked signaling pathway;cellular biosynthetic process;cellular component assembly;cellular component assembly at cellular level;cellular component organization;cellular component organization at cellular level;cellular component organization or biogenesis;cellular component organization or biogenesis at cellular level;cellular lipi…	cell part;chromatin remodeling complex;cytoplasm;cytoplasmic part;cytoskeletal part;Golgi apparatus;histone deacetylase complex;intracellular membrane-bounded organelle;intracellular organelle;intracellular organelle part;intracellular part;macromolecular complex;membrane;membrane-bounded organelle;microtubule;nuclear part;nucleoplasm;nucleoplasm part;nucleus;organelle;organelle part;plasma membr…	O15379	10	31.3	21.636	0.286007
269	O15381	Nuclear valosin-containing protein-like	NVL						-0.560821	0.287535	0.413772		cell part;cytoplasm;cytoplasmic part;intracellular membrane-bounded organelle;intracellular non-membrane-bounded organelle;intracellular organelle;intracellular organelle part;intracellular part;membrane;membrane-bounded organelle;mitochondrion;non-membrane-bounded organelle;nuclear part;nucleolus;nucleus;organelle;organelle part;plasma membrane	O15381	10	16.9	19.301	0.541309
270	O15382	Branched-chain-amino-acid aminotransferase, mitochondrial	BCAT2						1.03224	0.131842	0.191365	amine biosynthetic process;amine catabolic process;amine metabolic process;biological regulation;biosynthetic process;branched chain family amino acid biosynthetic process;branched chain family amino acid catabolic process;branched chain family amino acid metabolic process;carboxylic acid biosynthetic process;carboxylic acid catabolic process;carboxylic acid metabolic process;catabolic process;ce…	cell part;cytoplasmic part;intracellular membrane-bounded organelle;intracellular organelle;intracellular organelle lumen;intracellular organelle part;intracellular part;membrane-bounded organelle;membrane-enclosed lumen;mitochondrial matrix;mitochondrial part;mitochondrion;organelle;organelle lumen;organelle part	O15382	7	21.7	9.5324	0.879947
272	O15392	Baculoviral IAP repeat-containing protein 5	BIRC5						0.067852	0.757201	0.89975	biological regulation;biosynthetic process;cell cycle;cell cycle checkpoint;cell cycle phase;cell cycle process;cell division;cellular biosynthetic process;cellular component assembly;cellular component assembly at cellular level;cellular component organization;cellular component organization at cellular level;cellular component organization or biogenesis;cellular component organization or biogen…	cell part;centriole;chromosomal part;chromosome;chromosome passenger complex;chromosome, centromeric region;condensed chromosome kinetochore;cytoplasm;cytoplasmic microtubule;cytoplasmic part;cytoskeletal part;cytosol;interphase microtubule organizing center;intracellular membrane-bounded organelle;intracellular non-membrane-bounded organelle;intracellular organelle;intracellular organelle part;i…	O15392	5	47.9	13.117	0.120789
273	O15400	Syntaxin-7	STX7						0.096433	0.736322	0.881384	biological regulation;cellular component assembly;cellular component assembly at cellular level;cellular component organization;cellular component organization at cellular level;cellular component organization or biogenesis;cellular component organization or biogenesis at cellular level;cellular localization;cellular membrane fusion;cellular membrane organization;cellular process;establishment of…	azurophil granule;cell part;cytoplasmic membrane-bounded vesicle;cytoplasmic part;cytoplasmic vesicle;early endosome;early endosome membrane;endocytic vesicle;endomembrane system;endosomal part;endosome;endosome membrane;extracellular membrane-bounded organelle;extracellular organelle;extracellular region part;extracellular vesicular exosome;immunological synapse;integral to membrane;intracellula…	O15400	4	25.3	20.096	0.132932
274	O15403	Monocarboxylate transporter 7	SLC16A6						-0.0832272	0.857115	0.931695	carboxylic acid transport;cellular process;establishment of localization;ion transmembrane transport;ion transport;monocarboxylic acid transport;organic acid transport;organic substance transport;transmembrane transport;transport	cell part;integral to membrane;integral to plasma membrane;intrinsic to membrane;intrinsic to plasma membrane;membrane;membrane part;plasma membrane part	O15403	4	13.2	5.849	0.0669611
276	O15427	Monocarboxylate transporter 4	SLC16A3						0.1518	0.654286	0.824097	anion transport;biological regulation;blood coagulation;carboxylic acid metabolic process;carboxylic acid transport;cell migration;cell motility;cellular component movement;cellular ketone metabolic process;cellular metabolic process;cellular process;coagulation;establishment of localization;hemostasis;immune system process;ion transmembrane transport;ion transport;lactate transmembrane transport…	actin cytoskeleton;cell part;cytoskeleton;integral to membrane;integral to plasma membrane;intracellular non-membrane-bounded organelle;intracellular organelle;intracellular organelle part;intracellular part;intrinsic to membrane;intrinsic to plasma membrane;membrane;membrane part;non-membrane-bounded organelle;nuclear membrane;nuclear part;organelle;organelle membrane;organelle part;plasma membr…	O15427	11	28.4	38.303	0.184232
277	O15438	Canalicular multispecific organic anion transporter 2	ABCC3						0.153618	0.631715	0.810591	bile acid and bile salt transport;bile acid metabolic process;carboxylic acid metabolic process;carboxylic acid transport;cellular ketone metabolic process;cellular metabolic process;cellular process;establishment of localization;lipid metabolic process;metabolic process;monocarboxylic acid metabolic process;monocarboxylic acid transport;organic acid metabolic process;organic acid transport;organ…	cell part;integral to membrane;integral to plasma membrane;intrinsic to membrane;intrinsic to plasma membrane;membrane;membrane part;plasma membrane;plasma membrane part	O15438	5	4.9	12.609	0.199479
278	O15446	DNA-directed RNA polymerase I subunit RPA34	CD3EAP						0.0519975	0.67036	0.89075	biological regulation;biosynthetic process;cell surface receptor linked signaling pathway;cellular biosynthetic process;cellular macromolecule biosynthetic process;cellular macromolecule metabolic process;cellular metabolic process;cellular nitrogen compound metabolic process;cellular process;cellular response to stimulus;enzyme linked receptor protein signaling pathway;gene expression;macromolec…	cell part;chromosome;cytoplasm;cytoplasmic part;DNA-directed RNA polymerase complex;DNA-directed RNA polymerase I complex;intracellular membrane-bounded organelle;intracellular non-membrane-bounded organelle;intracellular organelle;intracellular organelle part;intracellular part;macromolecular complex;membrane-bounded organelle;mitochondrion;non-membrane-bounded organelle;nuclear DNA-directed RNA…	O15446	6	28	32.241	0.173692
279	O15460	Prolyl 4-hydroxylase subunit alpha-2	P4HA2						0.074688	0.380459	0.786148	4-hydroxyproline metabolic process;amine metabolic process;carboxylic acid metabolic process;cellular amine metabolic process;cellular amino acid metabolic process;cellular ketone metabolic process;cellular macromolecule metabolic process;cellular metabolic process;cellular modified amino acid metabolic process;cellular nitrogen compound metabolic process;cellular process;cellular protein metabol…	cell part;cytoplasm;cytoplasmic part;endoplasmic reticulum;endoplasmic reticulum lumen;endoplasmic reticulum part;intracellular membrane-bounded organelle;intracellular organelle;intracellular organelle lumen;intracellular organelle part;intracellular part;macromolecular complex;membrane-bounded organelle;membrane-enclosed lumen;nucleus;organelle;organelle lumen;organelle part;procollagen-proline…	O15460	20	47.3	51.772	0.419692
281	O15498	Synaptobrevin homolog YKT6	YKT6	+	+		HIDDEN		-0.446716	0.00642311	0.0676296	cellular component organization;cellular component organization at cellular level;cellular component organization or biogenesis;cellular component organization or biogenesis at cellular level;cellular membrane fusion;cellular membrane organization;cellular process;endosome transport;ER to Golgi vesicle-mediated transport;establishment of localization;establishment of localization in cell;establis…	cell part;cytoplasm;cytoplasmic part;cytoplasmic vesicle membrane;cytoplasmic vesicle part;cytosol;endoplasmic reticulum;endosome;extracellular membrane-bounded organelle;extracellular organelle;extracellular region part;extracellular vesicular exosome;Golgi apparatus;Golgi apparatus part;Golgi membrane;integral to membrane;integral to plasma membrane;intracellular membrane-bounded organelle;intr…	O15498	6	41.4	14.979	2.19225
282	O15504	Nucleoporin-like protein 2	NUPL2						-0.445093	0.0795234	0.210341	biological regulation;biosynthetic process;carbohydrate metabolic process;carbohydrate transport;cell cycle;cell cycle process;cell surface receptor linked signaling pathway;cellular biosynthetic process;cellular component disassembly;cellular component disassembly at cellular level;cellular component organization;cellular component organization at cellular level;cellular component organization o…	cell part;cytoplasm;cytoplasmic part;cytosol;intracellular membrane-bounded organelle;intracellular organelle;intracellular organelle part;intracellular part;macromolecular complex;membrane;membrane part;membrane-bounded organelle;nuclear membrane;nuclear part;nuclear pore;nucleoplasm;nucleus;organelle;organelle membrane;organelle part;pore complex;protein complex	O15504	9	32.2	16.761	1.09951
283	O15514	DNA-directed RNA polymerase II subunit RPB4	POLR2D						-0.748906	0.31584	0.419014	biological regulation;biosynthetic process;catabolic process;cellular biosynthetic process;cellular catabolic process;cellular component assembly;cellular component assembly at cellular level;cellular component organization;cellular component organization at cellular level;cellular component organization or biogenesis;cellular component organization or biogenesis at cellular level;cellular macrom…	cell part;cytoplasmic mRNA processing body;cytoplasmic part;DNA-directed RNA polymerase complex;DNA-directed RNA polymerase II, core complex;intracellular membrane-bounded organelle;intracellular non-membrane-bounded organelle;intracellular organelle;intracellular organelle part;intracellular part;macromolecular complex;membrane-bounded organelle;non-membrane-bounded organelle;nuclear DNA-directe…	O15514	8	73.2	73.403	0.500533
284	O15533	Tapasin	TAPBP						-0.688813	0.458936	0.591848	amide transport;antigen processing and presentation;antigen processing and presentation of endogenous antigen;antigen processing and presentation of endogenous peptide antigen;antigen processing and presentation of endogenous peptide antigen via MHC class I;antigen processing and presentation of exogenous antigen;antigen processing and presentation of exogenous peptide antigen;antigen processing …	cell part;cytoplasmic part;endoplasmic reticulum;endoplasmic reticulum membrane;endoplasmic reticulum part;Golgi apparatus part;Golgi membrane;integral to endoplasmic reticulum membrane;integral to lumenal side of endoplasmic reticulum membrane;integral to membrane;integral to organelle membrane;intracellular membrane-bounded organelle;intracellular organelle;intracellular organelle part;intracel…	O15533	5	16.1	8.8986	0.338248
287	O43143	Pre-mRNA-splicing factor ATP-dependent RNA helicase DHX15	DHX15						-0.12434	0.282966	0.664572	cellular macromolecule metabolic process;cellular metabolic process;cellular nitrogen compound metabolic process;cellular process;macromolecule metabolic process;metabolic process;mRNA metabolic process;mRNA processing;nitrogen compound metabolic process;nuclear mRNA splicing, via spliceosome;nucleic acid metabolic process;nucleobase-containing compound metabolic process;primary metabolic process…	cell part;cytoplasm;intracellular membrane-bounded organelle;intracellular non-membrane-bounded organelle;intracellular organelle;intracellular organelle part;intracellular part;macromolecular complex;membrane-bounded organelle;non-membrane-bounded organelle;nuclear part;nucleolus;nucleoplasm;nucleus;organelle;organelle part;ribonucleoprotein complex;spliceosomal complex;U12-type spliceosomal com…	O43143	30	47.5	90.501	0.548266
288	O43148	mRNA cap guanine-N7 methyltransferase	RNMT	+			HIDDEN		-0.229738	0.00854336	0.205201	biosynthetic process;cellular biosynthetic process;cellular macromolecule biosynthetic process;cellular macromolecule metabolic process;cellular metabolic process;cellular nitrogen compound metabolic process;cellular process;gene expression;macromolecule biosynthetic process;macromolecule metabolic process;metabolic process;mRNA capping;mRNA metabolic process;mRNA processing;nitrogen compound met…	cell part;intracellular membrane-bounded organelle;intracellular non-membrane-bounded organelle;intracellular organelle;intracellular organelle part;intracellular part;macromolecular complex;membrane-bounded organelle;mRNA cap binding complex;non-membrane-bounded organelle;nuclear part;nucleolus;nucleoplasm;nucleus;organelle;organelle part;protein complex;receptor complex;RNA cap binding complex	O43148	13	36.1	33.509	2.06837
290	O43169	Cytochrome b5 type B	CYB5B						-0.35735	0.097706	0.264413	metabolic process;oxidation-reduction process	cell part;cytoplasmic part;integral to membrane;intracellular organelle part;intracellular part;intrinsic to membrane;membrane;membrane part;mitochondrial membrane;mitochondrial outer membrane;mitochondrial part;organelle membrane;organelle outer membrane;organelle part;outer membrane	O43169	6	62	81.284	1.01008
291	O43172	U4/U6 small nuclear ribonucleoprotein Prp4	PRPF4						-0.0299562	0.545495	0.910837	cellular macromolecule metabolic process;cellular metabolic process;cellular nitrogen compound metabolic process;cellular process;gene expression;macromolecule metabolic process;metabolic process;mRNA metabolic process;mRNA processing;nitrogen compound metabolic process;nuclear mRNA splicing, via spliceosome;nucleic acid metabolic process;nucleobase-containing compound metabolic process;primary m…	Cajal body;cell part;intracellular membrane-bounded organelle;intracellular organelle;intracellular organelle part;intracellular part;macromolecular complex;membrane-bounded organelle;nuclear body;nuclear part;nuclear speck;nucleoplasm;nucleoplasm part;nucleus;organelle;organelle part;ribonucleoprotein complex;small nuclear ribonucleoprotein complex;spliceosomal complex;U4/U6 snRNP;U4/U6 x U5 tri…	O43172	23	60.3	90.814	0.263209
292	O43175	D-3-phosphoglycerate dehydrogenase	PHGDH	+			HIDDEN		-0.307107	0.0298865	0.192917	amine biosynthetic process;amine metabolic process;anatomical structure development;aspartate family amino acid metabolic process;biological regulation;biosynthetic process;brain development;carboxylic acid biosynthetic process;carboxylic acid metabolic process;cell cycle arrest;cell cycle process;cell development;cell projection organization;cellular amine metabolic process;cellular amino acid b…	cell part;cytoplasmic part;cytosol;extracellular membrane-bounded organelle;extracellular organelle;extracellular region part;extracellular vesicular exosome;intracellular part;membrane-bounded organelle;membrane-bounded vesicle;organelle;vesicle	O43175	21	46	74.992	1.52452
293	O43181	NADH dehydrogenase [ubiquinone] iron-sulfur protein 4, mitochondrial	NDUFS4						-1.96673	0.248615	0.293896	anatomical structure development;biological regulation;brain development;cAMP-mediated signaling;cellular component assembly;cellular component assembly at cellular level;cellular component biogenesis;cellular component organization;cellular component organization at cellular level;cellular component organization or biogenesis;cellular component organization or biogenesis at cellular level;cellul…	cell part;cytoplasmic part;intracellular membrane-bounded organelle;intracellular organelle;intracellular organelle part;intracellular part;macromolecular complex;membrane;membrane part;membrane-bounded organelle;mitochondrial inner membrane;mitochondrial membrane;mitochondrial membrane part;mitochondrial part;mitochondrial respiratory chain complex I;mitochondrion;NADH dehydrogenase complex;orga…	O43181	3	20	4.8192	0.604473
294	O43237	Cytoplasmic dynein 1 light intermediate chain 2	DYNC1LI2						0.780678	0.185653	0.270585	antigen processing and presentation;antigen processing and presentation of exogenous antigen;antigen processing and presentation of exogenous peptide antigen;antigen processing and presentation of exogenous peptide antigen via MHC class II;antigen processing and presentation of peptide antigen;antigen processing and presentation of peptide antigen via MHC class II;antigen processing and presentat…	cell part;centrosome;cytoplasmic dynein complex;cytoplasmic part;cytoskeletal part;cytosol;dynein complex;intracellular non-membrane-bounded organelle;intracellular organelle;intracellular organelle part;intracellular part;macromolecular complex;membrane;microtubule;microtubule associated complex;microtubule organizing center;non-membrane-bounded organelle;organelle;organelle part;protein complex	O43237	8	25.2	16.13	0.731297
295	O43242	26S proteasome non-ATPase regulatory subunit 3	PSMD3						-0.336628	0.0598595	0.221132	activation of immune response;activation of innate immune response;anaphase-promoting complex-dependent proteasomal ubiquitin-dependent protein catabolic process;antigen processing and presentation;antigen processing and presentation of exogenous antigen;antigen processing and presentation of exogenous peptide antigen;antigen processing and presentation of exogenous peptide antigen via MHC class …	cell part;cytoplasm;cytoplasmic part;cytosol;extracellular membrane-bounded organelle;extracellular organelle;extracellular region part;extracellular vesicular exosome;intracellular membrane-bounded organelle;intracellular organelle;intracellular organelle part;intracellular part;macromolecular complex;membrane;membrane-bounded organelle;membrane-bounded vesicle;nuclear part;nucleoplasm;nucleus;o…	O43242	21	48.5	61.565	1.22287
297	O43251;Q9NWB1	RNA binding protein fox-1 homolog 2;RNA binding protein fox-1 homolog 1	RBFOX2;RBFOX1						-0.359638	0.241807	0.418781	anatomical structure morphogenesis;biological regulation;cell migration;cell migration in hindbrain;cell motility;cell part morphogenesis;cell projection morphogenesis;cell projection organization;cellular component morphogenesis;cellular component movement;cellular component organization;cellular component organization at cellular level;cellular component organization or biogenesis;cellular comp…	cell part;cytoplasm;cytoplasmic part;Golgi apparatus part;intracellular membrane-bounded organelle;intracellular organelle;intracellular organelle part;intracellular part;membrane-bounded organelle;nuclear part;nucleoplasm;nucleus;organelle;organelle part;trans-Golgi network	O43251;Q9NWB1;A6NFN3	9	27.9	30.343	0.616531
298	O43264	Centromere/kinetochore protein zw10 homolog	ZW10						-0.76078	0.308727	0.411159	biological regulation;cell cycle;cell cycle checkpoint;cell cycle phase;cell cycle process;cell division;cellular component assembly;cellular component organization;cellular component organization at cellular level;cellular component organization or biogenesis;cellular component organization or biogenesis at cellular level;cellular localization;cellular macromolecule localization;cellular process…	cell part;chromosomal part;condensed chromosome kinetochore;cytoplasm;cytoplasmic part;cytoskeletal part;cytosol;endoplasmic reticulum;endoplasmic reticulum membrane;endoplasmic reticulum part;intracellular membrane-bounded organelle;intracellular non-membrane-bounded organelle;intracellular organelle;intracellular organelle part;intracellular part;kinetochore;kinetochore microtubule;macromolecul…	O43264	5	9.8	13.391	0.510425
299	O43290	U4/U6.U5 tri-snRNP-associated protein 1	SART1						0.231284	0.136338	0.398526	biological regulation;cell cycle arrest;cell cycle process;cellular component assembly;cellular component assembly at cellular level;cellular component organization;cellular component organization at cellular level;cellular component organization or biogenesis;cellular component organization or biogenesis at cellular level;cellular macromolecular complex assembly;cellular macromolecular complex s…	Cajal body;catalytic step 2 spliceosome;cell part;cytoplasm;cytoplasmic part;cytosol;Golgi apparatus;intracellular membrane-bounded organelle;intracellular organelle;intracellular organelle part;intracellular part;macromolecular complex;membrane-bounded organelle;nuclear body;nuclear part;nucleoplasm;nucleoplasm part;organelle;organelle part;ribonucleoprotein complex;small nuclear ribonucleoprote…	O43290	34	47.4	131.52	0.865385
300	O43292	Glycosylphosphatidylinositol anchor attachment 1 protein	GPAA1						0.243326	0.447054	0.66113	attachment of GPI anchor to protein;biological regulation;cellular component assembly;cellular component organization;cellular component organization or biogenesis;cellular macromolecule metabolic process;cellular metabolic process;cellular process;cellular protein metabolic process;C-terminal protein amino acid modification;C-terminal protein lipidation;macromolecular complex assembly;macromolec…	cell part;cytoplasmic part;endoplasmic reticulum membrane;endoplasmic reticulum part;GPI-anchor transamidase complex;intracellular organelle part;intracellular part;macromolecular complex;membrane;membrane part;organelle membrane;organelle part;protein complex	O43292	7	13	9.8504	0.34964
303	O43324	Eukaryotic translation elongation factor 1 epsilon-1	EEF1E1						0.028546	0.827521	0.943934	amine metabolic process;amino acid activation;biological regulation;carboxylic acid metabolic process;cellular amine metabolic process;cellular amino acid metabolic process;cellular ketone metabolic process;cellular macromolecule metabolic process;cellular metabolic process;cellular nitrogen compound metabolic process;cellular process;gene expression;macromolecule metabolic process;metabolic proc…	cell part;cytoplasm;cytoplasmic part;cytosol;extracellular membrane-bounded organelle;extracellular organelle;extracellular region part;extracellular vesicular exosome;intracellular membrane-bounded organelle;intracellular organelle;intracellular part;membrane-bounded organelle;membrane-bounded vesicle;nucleus;organelle;vesicle	O43324	9	60.9	27.061	0.0822208
305	O43390	Heterogeneous nuclear ribonucleoprotein R	HNRNPR						-0.130684	0.107669	0.546006	cellular macromolecule metabolic process;cellular metabolic process;cellular nitrogen compound metabolic process;cellular process;gene expression;macromolecule metabolic process;metabolic process;mRNA metabolic process;mRNA processing;nitrogen compound metabolic process;nuclear mRNA splicing, via spliceosome;nucleic acid metabolic process;nucleobase-containing compound metabolic process;primary m…	catalytic step 2 spliceosome;cell part;cytoplasm;intracellular organelle part;intracellular part;macromolecular complex;nuclear part;nucleoplasm;organelle part;ribonucleoprotein complex;spliceosomal complex	O43390	29	47.9	129.66	0.967909
306	O43395	U4/U6 small nuclear ribonucleoprotein Prp3	PRPF3	+	+		HIDDEN		-0.489309	0.0119604	0.0763951	assembly of spliceosomal tri-snRNP;cellular component assembly;cellular component assembly at cellular level;cellular component organization;cellular component organization at cellular level;cellular component organization or biogenesis;cellular component organization or biogenesis at cellular level;cellular macromolecular complex assembly;cellular macromolecular complex subunit organization;cell…	Cajal body;cell part;cytoplasm;intracellular membrane-bounded organelle;intracellular organelle;intracellular organelle part;intracellular part;macromolecular complex;membrane-bounded organelle;nuclear body;nuclear part;nuclear speck;nucleoplasm;nucleoplasm part;nucleus;organelle;organelle part;ribonucleoprotein complex;small nuclear ribonucleoprotein complex;spliceosomal complex;U4/U6 x U5 tri-s…	O43395	15	35.3	74.747	1.92225
307	O43396	Thioredoxin-like protein 1	TXNL1						-0.0377083	0.896137	0.95748	biological regulation;cell redox homeostasis;cellular homeostasis;cellular macromolecule metabolic process;cellular metabolic process;cellular process;cellular protein metabolic process;cellular response to chemical stimulus;cellular response to oxidative stress;cellular response to stimulus;cellular response to stress;glycerol ether metabolic process;homeostatic process;macromolecule metabolic p…	cell part;cytoplasm;extracellular membrane-bounded organelle;extracellular organelle;extracellular region part;extracellular vesicular exosome;intracellular membrane-bounded organelle;intracellular organelle;intracellular part;macromolecular complex;membrane-bounded organelle;membrane-bounded vesicle;nucleus;organelle;proteasome complex;protein complex;vesicle	O43396	7	42.6	19.849	0.0476256
308	O43399	Tumor protein D54	TPD52L2						0.243428	0.120851	0.368248	biological regulation;regulation of biological process;regulation of cell proliferation;regulation of cellular process	cell part;cytoplasm;cytoplasmic part;intracellular part;perinuclear region of cytoplasm	O43399	15	70.9	177.29	0.917748
309	O43402	ER membrane protein complex subunit 8	EMC8						0.133437	0.419536	0.716652		cell part;cytoplasm;cytoplasmic part;ER membrane protein complex;intracellular membrane-bounded organelle;intracellular organelle;intracellular part;macromolecular complex;membrane;membrane-bounded organelle;mitochondrion;nucleus;organelle;protein complex	O43402	6	40.5	13.492	0.377231
312	O43447	Peptidyl-prolyl cis-trans isomerase H	PPIH						0.0372314	0.678823	0.910841	biological regulation;cellular component assembly;cellular component organization;cellular component organization or biogenesis;cellular macromolecule metabolic process;cellular metabolic process;cellular nitrogen compound metabolic process;cellular process;cellular protein metabolic process;macromolecular complex assembly;macromolecular complex subunit organization;macromolecule metabolic proces…	cell part;cytoplasm;intracellular organelle part;intracellular part;macromolecular complex;nuclear body;nuclear part;nuclear speck;nucleoplasm part;organelle part;ribonucleoprotein complex;small nuclear ribonucleoprotein complex;spliceosomal complex;U4/U6 snRNP;U4/U6 x U5 tri-snRNP complex	O43447	10	67.8	50.42	0.168243
313	O43464;P83110	Serine protease HTRA2, mitochondrial;Serine protease HTRA3	HTRA2;HTRA3						0.333085	0.207415	0.396784	adult behavior;adult locomotory behavior;adult walking behavior;anatomical structure development;behavior;biological regulation;catabolic process;cell communication;cell development;cellular catabolic process;cellular component organization;cellular component organization at cellular level;cellular component organization or biogenesis;cellular component organization or biogenesis at cellular leve…	CD40 receptor complex;cell part;chromatin;chromosomal part;cytoplasmic part;cytoskeleton;cytosol;endoplasmic reticulum;endoplasmic reticulum membrane;endoplasmic reticulum part;extracellular region;internal side of plasma membrane;intracellular membrane-bounded organelle;intracellular non-membrane-bounded organelle;intracellular organelle;intracellular organelle part;intracellular part;macromolec…	O43464;P83110	2	8.1	7.6327	0.68316
314	O43474	Krueppel-like factor 4	KLF4	+	+	+	HIDDEN		-0.766481	0.00217145	0.0199184	anatomical structure development;anatomical structure morphogenesis;biological regulation;biosynthetic process;camera-type eye development;cell differentiation;cell fate determination;cellular biosynthetic process;cellular developmental process;cellular macromolecule biosynthetic process;cellular macromolecule metabolic process;cellular metabolic process;cellular nitrogen compound metabolic proce…	cell part;chromatin;chromosomal part;intracellular organelle part;intracellular part;macromolecular complex;nuclear chromatin;nuclear chromosome part;nuclear part;nucleoplasm;nucleoplasm part;organelle part;protein complex;transcription factor complex	O43474	2	7.8	7.0639	2.66325
316	O43488	Aflatoxin B1 aldehyde reductase member 2	AKR7A2						0.731247	0.130539	0.216249	carbohydrate metabolic process;cellular aldehyde metabolic process;cellular metabolic process;cellular process;metabolic process;primary metabolic process;small molecule metabolic process;xenobiotic metabolic process	cell part;cytoplasmic part;cytosol;extracellular membrane-bounded organelle;extracellular organelle;extracellular region part;extracellular vesicular exosome;Golgi apparatus;intracellular membrane-bounded organelle;intracellular organelle;intracellular part;membrane-bounded organelle;membrane-bounded vesicle;mitochondrion;organelle;vesicle	O43488;Q8NHP1;O95154	4	19.8	6.3633	0.884261
317	O43491	Band 4.1-like protein 2	EPB41L2						0.308383	0.129392	0.327255	actin cytoskeleton organization;actin filament-based process;cellular component organization;cellular component organization at cellular level;cellular component organization or biogenesis;cellular component organization or biogenesis at cellular level;cellular process;cortical actin cytoskeleton organization;cortical cytoskeleton organization;cytoskeleton organization;organelle organization	adherens junction;anchoring junction;cell cortex part;cell junction;cell part;cell-substrate adherens junction;cell-substrate junction;cytoplasmic part;cytoskeletal part;extracellular membrane-bounded organelle;extracellular organelle;extracellular region part;extracellular vesicular exosome;extrinsic to membrane;focal adhesion;intracellular membrane-bounded organelle;intracellular organelle;intr…	O43491	15	23.4	25.623	0.888092
318	O43493	Trans-Golgi network integral membrane protein 2	TGOLN2	+	+	+	EXPOSED	EXPOSED_FC2	1.8154	0.0050505	0.0107879		cell part;cytoplasmic membrane-bounded vesicle;cytoplasmic part;cytoplasmic vesicle;Golgi apparatus;Golgi apparatus part;integral to membrane;intracellular membrane-bounded organelle;intracellular organelle;intracellular organelle part;intracellular part;intrinsic to membrane;membrane;membrane part;membrane-bounded organelle;membrane-bounded vesicle;nuclear part;nucleoplasm;organelle;organelle pa…	O43493	4	13.7	16.081	2.29667
319	O43504	Ragulator complex protein LAMTOR5	LAMTOR5						0.144846	0.364687	0.676889	biological regulation;cellular component organization;cellular component organization or biogenesis;cellular process;cellular response to acid;cellular response to amine stimulus;cellular response to amino acid stimulus;cellular response to chemical stimulus;cellular response to endogenous stimulus;cellular response to organic nitrogen;cellular response to organic substance;cellular response to s…	cell part;cytoplasmic part;cytosol;endosomal part;intracellular membrane-bounded organelle;intracellular organelle;intracellular organelle part;intracellular part;lysosome;lytic vacuole;macromolecular complex;membrane part;membrane-bounded organelle;organelle;organelle part;protein complex;Ragulator complex;vacuole	O43504	5	96.7	50.552	0.43808
320	O43513	Mediator of RNA polymerase II transcription subunit 7	MED7						-0.441363	0.288734	0.43816	biological regulation;biosynthetic process;cellular biosynthetic process;cellular macromolecule metabolic process;cellular metabolic process;cellular nitrogen compound metabolic process;cellular process;developmental process;gene expression;macromolecule metabolic process;metabolic process;negative regulation of biological process;negative regulation of cell differentiation;negative regulation of…	cell part;cytoplasmic part;intracellular membrane-bounded organelle;intracellular organelle;intracellular organelle part;intracellular part;macromolecular complex;mediator complex;membrane;membrane-bounded organelle;mitochondrion;nuclear membrane;nuclear part;nucleoplasm;nucleoplasm part;nucleus;organelle;organelle membrane;organelle part;protein complex;transcription factor complex	O43513	6	47.6	16.545	0.539502
324	O43615	Mitochondrial import inner membrane translocase subunit TIM44	TIMM44						-0.582404	0.0507833	0.135923	cellular macromolecule metabolic process;cellular metabolic process;cellular process;cellular protein metabolic process;establishment of localization;establishment of localization in cell;establishment of protein localization;establishment of protein localization in mitochondrion;establishment of protein localization to organelle;intracellular protein transmembrane transport;intracellular protein…	cell part;cytoplasmic part;intracellular membrane-bounded organelle;intracellular organelle;intracellular organelle lumen;intracellular organelle part;intracellular part;membrane;membrane-bounded organelle;membrane-enclosed lumen;mitochondrial inner membrane;mitochondrial matrix;mitochondrial membrane;mitochondrial part;mitochondrion;organelle;organelle inner membrane;organelle lumen;organelle me…	O43615	24	50.2	105.07	1.29428
327	O43660	Pleiotropic regulator 1	PLRG1						0.159619	0.19942	0.557496	biological regulation;cellular localization;cellular macromolecule localization;cellular macromolecule metabolic process;cellular metabolic process;cellular nitrogen compound metabolic process;cellular process;cellular protein localization;cellular response to stimulus;gene expression;localization;macromolecule localization;macromolecule metabolic process;metabolic process;mRNA metabolic process;…	catalytic step 2 spliceosome;cell part;intracellular membrane-bounded organelle;intracellular organelle;intracellular organelle part;intracellular part;macromolecular complex;membrane-bounded organelle;nuclear body;nuclear part;nuclear speck;nucleoplasm;nucleoplasm part;nucleus;organelle;organelle part;ribonucleoprotein complex;spliceosomal complex	O43660	21	57	114.7	0.700231
328	O43663	Protein regulator of cytokinesis 1	PRC1						0.363101	0.192848	0.365214	biological regulation;cell cycle process;cellular process;cellular response to stimulus;cytokinesis;intracellular signal transduction;microtubule-based process;mitotic spindle elongation;regulation of biological process;regulation of cellular process;response to stimulus;signal transduction;small GTPase mediated signal transduction;spindle elongation	cell part;cytoplasm;cytoplasmic part;cytoskeletal part;cytoskeleton;cytosol;intracellular membrane-bounded organelle;intracellular non-membrane-bounded organelle;intracellular organelle;intracellular organelle part;intracellular part;macromolecular complex;membrane;membrane-bounded organelle;microtubule;microtubule cytoskeleton;non-membrane-bounded organelle;nuclear part;nucleoplasm;nucleus;organ…	O43663	7	15.6	18.009	0.714785
329	O43670	BUB3-interacting and GLEBS motif-containing protein ZNF207	ZNF207	+			EXPOSED		0.368113	0.0149789	0.120246	attachment of spindle microtubules to chromosome;attachment of spindle microtubules to kinetochore;biological regulation;cell cycle checkpoint;cell cycle process;cell division;cellular component organization;cellular component organization at cellular level;cellular component organization or biogenesis;cellular component organization or biogenesis at cellular level;cellular process;chromosome org…	cell part;chromosomal part;condensed chromosome kinetochore;cytoskeletal part;intracellular membrane-bounded organelle;intracellular non-membrane-bounded organelle;intracellular organelle;intracellular organelle part;intracellular part;kinetochore;macromolecular complex;membrane-bounded organelle;microtubule;non-membrane-bounded organelle;nuclear part;nucleolus;nucleus;organelle;organelle part;pr…	O43670	7	18.8	50.058	1.82452
331	O43676	NADH dehydrogenase [ubiquinone] 1 beta subcomplex subunit 3	NDUFB3						0.12687	0.498106	0.75801	cellular metabolic process;cellular process;electron transport chain;generation of precursor metabolites and energy;metabolic process;mitochondrial electron transport, NADH to ubiquinone;oxidation-reduction process;respiratory electron transport chain;small molecule metabolic process	cell part;cytoplasmic part;extracellular membrane-bounded organelle;extracellular organelle;extracellular region part;extracellular vesicular exosome;integral to membrane;intracellular organelle part;intracellular part;intrinsic to membrane;macromolecular complex;membrane;membrane part;membrane-bounded organelle;membrane-bounded vesicle;mitochondrial inner membrane;mitochondrial membrane;mitochon…	O43676	2	21.4	5.8876	0.302678
332	O43678	NADH dehydrogenase [ubiquinone] 1 alpha subcomplex subunit 2	NDUFA2						-0.0738207	0.692314	0.877686	cellular metabolic process;cellular process;electron transport chain;generation of precursor metabolites and energy;metabolic process;mitochondrial electron transport, NADH to ubiquinone;oxidation-reduction process;respiratory electron transport chain;small molecule metabolic process	cell part;cytoplasmic part;intracellular organelle part;intracellular part;macromolecular complex;membrane;membrane part;mitochondrial inner membrane;mitochondrial membrane;mitochondrial membrane part;mitochondrial part;mitochondrial respiratory chain complex I;NADH dehydrogenase complex;organelle inner membrane;organelle membrane;organelle part;protein complex;respiratory chain complex I	O43678	4	41.4	21.624	0.159697
333	O43681	ATPase ASNA1	ASNA1						-0.133957	0.525596	0.768411	anion transport;biological regulation;cellular localization;cellular macromolecule localization;cellular macromolecule metabolic process;cellular metabolic process;cellular process;cellular protein localization;cellular protein metabolic process;cellular response to chemical stimulus;cellular response to organic substance;cellular response to stimulus;cellular response to stress;cellular response…	cell part;cytoplasm;cytoplasmic part;endoplasmic reticulum membrane;endoplasmic reticulum part;extracellular membrane-bounded organelle;extracellular organelle;extracellular region part;extracellular vesicular exosome;intracellular membrane-bounded organelle;intracellular non-membrane-bounded organelle;intracellular organelle;intracellular organelle part;intracellular part;membrane;membrane part;…	O43681	9	38.5	23.441	0.279348
334	O43683	Mitotic checkpoint serine/threonine-protein kinase BUB1	BUB1						0.463875	0.316085	0.463143	apoptosis;biological regulation;cell cycle;cell cycle checkpoint;cell cycle phase;cell cycle process;cell death;cell division;cell proliferation;cellular component organization;cellular component organization at cellular level;cellular component organization or biogenesis;cellular component organization or biogenesis at cellular level;cellular process;cellular response to stimulus;chromosome segr…	cell part;chromosomal part;condensed chromosome kinetochore;condensed chromosome outer kinetochore;condensed nuclear chromosome outer kinetochore;cytoplasm;cytoplasmic part;cytosol;intracellular non-membrane-bounded organelle;intracellular organelle;intracellular organelle part;intracellular part;kinetochore;macromolecular complex;membrane;non-membrane-bounded organelle;nuclear chromosome part;nu…	O43683	5	7.5	11.369	0.500196
335	O43684	Mitotic checkpoint protein BUB3	BUB3						-0.0671145	0.836327	0.929303	anaphase-promoting complex-dependent proteasomal ubiquitin-dependent protein catabolic process;attachment of spindle microtubules to chromosome;attachment of spindle microtubules to kinetochore;biological regulation;catabolic process;cell cycle;cell cycle checkpoint;cell cycle process;cell division;cellular catabolic process;cellular component organization;cellular component organization at cellu…	cell part;chromosomal part;condensed chromosome kinetochore;cytoplasmic part;cytosol;intracellular non-membrane-bounded organelle;intracellular organelle;intracellular organelle part;intracellular part;kinetochore;macromolecular complex;non-membrane-bounded organelle;nuclear part;nucleoplasm;organelle;organelle part;protein complex	O43684	8	35.4	36.05	0.0776239
337	O43707	Alpha-actinin-4	ACTN4	+			EXPOSED		0.143572	0.0346339	0.421897	actin cytoskeleton organization;actin filament bundle assembly;actin filament organization;actin filament-based process;biological regulation;blood coagulation;cell activation;cell junction assembly;cell junction organization;cell-cell junction assembly;cell-cell junction organization;cellular component assembly;cellular component assembly at cellular level;cellular component organization;cellula…	actin filament bundle;actomyosin;adherens junction;anchoring junction;cell cortex part;cell junction;cell part;cell projection;cell-cell junction;cell-substrate adherens junction;cell-substrate junction;contractile fiber part;cortical cytoskeleton;cytoplasm;cytoplasmic membrane-bounded vesicle lumen;cytoplasmic part;cytoplasmic vesicle part;cytoskeletal part;cytoskeleton;extracellular membrane-bo…	O43707	46	62.6	261.6	1.4605
338	O43708	Maleylacetoacetate isomerase	GSTZ1						0.0467332	0.694742	0.900275	amine catabolic process;amine metabolic process;aromatic amino acid family catabolic process;aromatic amino acid family metabolic process;aromatic compound catabolic process;carboxylic acid catabolic process;carboxylic acid metabolic process;catabolic process;cellular amine metabolic process;cellular amino acid catabolic process;cellular amino acid metabolic process;cellular aromatic compound met…	cell part;cytoplasmic part;cytosol;intracellular membrane-bounded organelle;intracellular organelle;intracellular part;membrane-bounded organelle;mitochondrion;organelle	O43708	13	45.4	37.611	0.158176
340	O43719	HIV Tat-specific factor 1	HTATSF1						0.10074	0.291134	0.706811	biological regulation;biosynthetic process;cellular biosynthetic process;cellular macromolecule biosynthetic process;cellular macromolecule metabolic process;cellular metabolic process;cellular nitrogen compound metabolic process;cellular process;macromolecule biosynthetic process;macromolecule metabolic process;metabolic process;nitrogen compound metabolic process;nucleic acid metabolic process;…	cell part;intracellular membrane-bounded organelle;intracellular organelle;intracellular organelle part;intracellular part;membrane-bounded organelle;nuclear part;nucleoplasm;nucleus;organelle;organelle part	O43719	28	46.4	212.44	0.535907
342	O43739	Cytohesin-3	CYTH3	+	+	+	HIDDEN		-0.926605	0.0019008	0.014	biological regulation;cellular process;establishment of cell polarity;establishment of epithelial cell polarity;establishment of localization;establishment of localization in cell;establishment or maintenance of cell polarity;Golgi vesicle transport;intracellular transport;positive regulation of biological process;positive regulation of catalytic activity;positive regulation of cell adhesion;posi…	cell part;cell projection;cytoplasmic part;cytosol;extrinsic to internal side of plasma membrane;extrinsic to membrane;extrinsic to plasma membrane;intracellular part;membrane;membrane part;plasma membrane;plasma membrane part;ruffle	O43739;Q9UIA0	15	48.5	40.373	2.72106
343	O43747	AP-1 complex subunit gamma-1	AP1G1						-0.0826092	0.774628	0.899735	antigen processing and presentation;antigen processing and presentation of exogenous antigen;antigen processing and presentation of exogenous peptide antigen;antigen processing and presentation of exogenous peptide antigen via MHC class II;antigen processing and presentation of peptide antigen;antigen processing and presentation of peptide antigen via MHC class II;antigen processing and presentat…	AP-type membrane coat adaptor complex;cell part;clathrin adaptor complex;clathrin coated vesicle membrane;clathrin-coated endocytic vesicle membrane;clathrin-coated vesicle;coated vesicle;coated vesicle membrane;cytoplasm;cytoplasmic membrane-bounded vesicle;cytoplasmic part;cytoplasmic vesicle;cytoplasmic vesicle membrane;cytoplasmic vesicle part;cytosol;endocytic vesicle membrane;endosome;Golgi…	O43747	10	16.2	17.202	0.110907
344	O43752	Syntaxin-6	STX6						-0.17538	0.498529	0.724185	biological regulation;cellular component organization;cellular component organization at cellular level;cellular component organization or biogenesis;cellular component organization or biogenesis at cellular level;cellular membrane fusion;cellular membrane organization;cellular process;endosome organization;endosome transport;establishment of localization;establishment of localization in cell;est…	cell part;clathrin-coated vesicle;coated vesicle;cytoplasmic membrane-bounded vesicle;cytoplasmic part;cytoplasmic vesicle;early endosome;endosome;Golgi apparatus;Golgi apparatus part;Golgi membrane;integral to membrane;intracellular membrane-bounded organelle;intracellular organelle;intracellular organelle part;intracellular part;intrinsic to membrane;macromolecular complex;membrane;membrane par…	O43752	8	58.4	21.248	0.30231
345	O43760	Synaptogyrin-2	SYNGR2						0.33607	0.401511	0.59096	establishment of localization;establishment of localization in cell;establishment of protein localization;intracellular protein transport;intracellular transport;protein targeting;protein transport;transport	cell part;clathrin coated vesicle membrane;coated vesicle membrane;cytoplasmic part;cytoplasmic vesicle membrane;cytoplasmic vesicle part;extracellular membrane-bounded organelle;extracellular organelle;extracellular region part;extracellular vesicular exosome;integral to membrane;intracellular organelle part;intracellular part;intrinsic to membrane;membrane;membrane part;membrane-bounded organel…	O43760	5	17.4	7.6142	0.396302
346	O43765	Small glutamine-rich tetratricopeptide repeat-containing protein alpha	SGTA						-0.193906	0.676402	0.825269	viral reproduction	cell part;cytoplasm;intracellular part	O43765	6	23.6	14.103	0.169795
348	O43795	Unconventional myosin-Ib	MYO1B						0.453581	0.359657	0.518745	actin cytoskeleton organization;actin filament bundle assembly;actin filament organization;actin filament-based movement;actin filament-based process;cellular component assembly;cellular component assembly at cellular level;cellular component movement;cellular component organization;cellular component organization at cellular level;cellular component organization or biogenesis;cellular component …	actin filament;brush border;cell part;cell periphery;cell projection;cytoplasm;cytoplasmic part;cytoskeletal part;early endosome;endosomal part;endosome;endosome membrane;extracellular membrane-bounded organelle;extracellular organelle;extracellular region part;extracellular vesicular exosome;filopodium;intracellular membrane-bounded organelle;intracellular organelle;intracellular organelle part;…	O43795;Q9UBC5	9	11.4	22.682	0.444112
350	O43808	Peroxisomal membrane protein PMP34	SLC25A17						0.108871	0.807014	0.907991	adenine nucleotide transport;ADP transport;AMP transport;ATP transport;carboxylic acid catabolic process;carboxylic acid metabolic process;carboxylic acid transport;catabolic process;cellular catabolic process;cellular ketone metabolic process;cellular lipid catabolic process;cellular lipid metabolic process;cellular metabolic process;cellular process;coenzyme A transmembrane transport;coenzyme A…	cell part;cytoplasmic part;integral to membrane;integral to organelle membrane;integral to peroxisomal membrane;intracellular membrane-bounded organelle;intracellular organelle;intracellular organelle part;intracellular part;intrinsic to membrane;intrinsic to organelle membrane;intrinsic to peroxisomal membrane;membrane;membrane part;membrane-bounded organelle;microbody;microbody membrane;microbo…	O43808	3	12.4	7.6705	0.093119
351	O43809	Cleavage and polyadenylation specificity factor subunit 5	NUDT21						-0.0122185	0.905822	0.974584	biosynthetic process;cellular biosynthetic process;cellular component assembly;cellular component organization;cellular component organization or biogenesis;cellular macromolecule biosynthetic process;cellular macromolecule metabolic process;cellular metabolic process;cellular nitrogen compound metabolic process;cellular process;gene expression;macromolecular complex assembly;macromolecular compl…	cell part;centrosome;cytoplasmic part;cytoskeletal part;intracellular membrane-bounded organelle;intracellular non-membrane-bounded organelle;intracellular organelle;intracellular organelle part;intracellular part;macromolecular complex;membrane-bounded organelle;microtubule organizing center;mRNA cleavage factor complex;non-membrane-bounded organelle;nuclear body;nuclear part;nucleoplasm;nucleop…	O43809	15	70.9	52.699	0.0429572
353	O43815	Striatin	STRN						-0.239116	0.319146	0.563465	anatomical structure development;behavior;biological regulation;cell junction assembly;cell junction organization;cell projection organization;cell surface receptor linked signaling pathway;cell-cell junction assembly;cell-cell junction organization;cellular component assembly;cellular component assembly at cellular level;cellular component organization;cellular component organization at cellular…	cell body;cell junction;cell part;cell projection;cell projection part;cell-cell junction;cytoplasm;cytoskeletal part;dendritic spine;intracellular organelle part;intracellular part;membrane;neuron projection;neuron spine;neuronal cell body;occluding junction;organelle part;postsynaptic density;postsynaptic membrane;synapse part;synaptic membrane;tight junction	O43815	16	37.8	82.816	0.496011
355	O43819	Protein SCO2 homolog, mitochondrial	SCO2						0.00507736	0.981733	0.991736	anatomical structure development;biological regulation;biosynthetic process;cation homeostasis;cation transport;cellular biosynthetic process;cellular cation homeostasis;cellular chemical homeostasis;cellular component assembly;cellular component assembly at cellular level;cellular component organization;cellular component organization at cellular level;cellular component organization or biogenes…	cell part;contractile fiber;cytoplasmic part;intracellular membrane-bounded organelle;intracellular non-membrane-bounded organelle;intracellular organelle;intracellular organelle lumen;intracellular organelle part;intracellular part;membrane;membrane-bounded organelle;membrane-enclosed lumen;mitochondrial inner membrane;mitochondrial matrix;mitochondrial membrane;mitochondrial part;mitochondrion;…	O43819	6	33.8	22.105	0.00800678
356	O43823	A-kinase anchor protein 8	AKAP8						-0.136635	0.40933	0.706395	biological regulation;cell cycle phase;cell cycle process;cellular component organization;cellular component organization at cellular level;cellular component organization or biogenesis;cellular component organization or biogenesis at cellular level;cellular macromolecule metabolic process;cellular metabolic process;cellular nitrogen compound metabolic process;cellular process;cellular response t…	cell part;chromosome;condensed chromosome;cytoplasmic part;female pronucleus;Golgi apparatus;intracellular membrane-bounded organelle;intracellular non-membrane-bounded organelle;intracellular organelle;intracellular organelle part;intracellular part;membrane;membrane-bounded organelle;mitochondrion;non-membrane-bounded organelle;nuclear matrix;nuclear part;nucleoplasm;nucleus;organelle;organelle…	O43823	13	32.1	43.675	0.387926
357	O43837	Isocitrate dehydrogenase [NAD] subunit beta, mitochondrial	IDH3B	+			HIDDEN		-0.444868	0.0304103	0.133703	2-oxoglutarate metabolic process;acetyl-CoA catabolic process;acetyl-CoA metabolic process;carboxylic acid metabolic process;catabolic process;cellular catabolic process;cellular ketone metabolic process;cellular metabolic process;cellular nitrogen compound metabolic process;cellular process;coenzyme catabolic process;coenzyme metabolic process;cofactor catabolic process;cofactor metabolic proces…	cell part;cytoplasmic part;intracellular membrane-bounded organelle;intracellular organelle;intracellular organelle lumen;intracellular organelle part;intracellular part;membrane-bounded organelle;membrane-enclosed lumen;mitochondrial matrix;mitochondrial part;mitochondrion;nucleus;organelle;organelle lumen;organelle part	O43837	12	38.7	46.935	1.51698
358	O43852	Calumenin	CALU	+			EXPOSED		0.288076	0.0438623	0.226541	biological regulation;blood coagulation;cell activation;cellular process;coagulation;establishment of localization;establishment of localization in cell;exocytosis;hemostasis;multicellular organismal process;platelet activation;platelet degranulation;regulation of biological quality;regulation of body fluid levels;secretion;secretion by cell;transport;vesicle-mediated transport	cell part;cytoplasmic membrane-bounded vesicle;cytoplasmic part;cytoplasmic vesicle;endoplasmic reticulum;endoplasmic reticulum lumen;endoplasmic reticulum part;extracellular region;Golgi apparatus;intracellular membrane-bounded organelle;intracellular organelle;intracellular organelle lumen;intracellular organelle part;intracellular part;melanosome;membrane;membrane-bounded organelle;membrane-bo…	O43852	20	70.2	89.818	1.35791
361	O43900	Prickle-like protein 3	PRICKLE3	+	+	+	EXPOSED		0.652845	0.000132755	0.0136923			O43900	8	18.5	14.235	3.87695
363	O43920	NADH dehydrogenase [ubiquinone] iron-sulfur protein 5	NDUFS5						0.0157369	0.853853	0.962214	cellular component assembly;cellular component assembly at cellular level;cellular component biogenesis;cellular component organization;cellular component organization at cellular level;cellular component organization or biogenesis;cellular component organization or biogenesis at cellular level;cellular macromolecular complex assembly;cellular macromolecular complex subunit organization;cellular …	cell part;cytoplasmic part;intracellular membrane-bounded organelle;intracellular organelle;intracellular organelle part;intracellular part;macromolecular complex;membrane;membrane part;membrane-bounded organelle;membrane-enclosed lumen;mitochondrial inner membrane;mitochondrial intermembrane space;mitochondrial membrane;mitochondrial membrane part;mitochondrial part;mitochondrial respiratory cha…	O43920	6	57.5	11.855	0.068617
365	O60216	Double-strand-break repair protein rad21 homolog	RAD21						-0.130097	0.203281	0.605319	apoptosis;biological regulation;cell cycle;cell cycle phase;cell cycle process;cell death;cell division;cellular component organization;cellular component organization at cellular level;cellular component organization or biogenesis;cellular component organization or biogenesis at cellular level;cellular localization;cellular macromolecule localization;cellular macromolecule metabolic process;cell…	cell part;chromatin;chromosomal part;chromosome;chromosome, centromeric region;cohesin complex;cytoplasmic part;cytosol;intracellular non-membrane-bounded organelle;intracellular organelle;intracellular organelle part;intracellular part;macromolecular complex;meiotic cohesin complex;membrane;non-membrane-bounded organelle;nuclear chromosome part;nuclear cohesin complex;nuclear meiotic cohesin com…	O60216;Q9H4I0	25	54	107.23	0.691903
366	O60220	Mitochondrial import inner membrane translocase subunit Tim8 A	TIMM8A						-0.188447	0.44975	0.688045	anatomical structure development;cellular macromolecule metabolic process;cellular metabolic process;cellular process;cellular protein metabolic process;chaperone-mediated protein transport;developmental process;establishment of localization;establishment of localization in cell;establishment of protein localization;establishment of protein localization in mitochondrion;establishment of protein l…	cell part;cytoplasmic part;intracellular membrane-bounded organelle;intracellular organelle;intracellular organelle part;intracellular part;membrane;membrane-bounded organelle;membrane-enclosed lumen;mitochondrial inner membrane;mitochondrial intermembrane space;mitochondrial membrane;mitochondrial part;mitochondrion;organelle;organelle envelope lumen;organelle inner membrane;organelle membrane;o…	O60220	5	79.4	18.572	0.347029
367	O60231	Putative pre-mRNA-splicing factor ATP-dependent RNA helicase DHX16	DHX16						0.0134322	0.862939	0.965947	cellular macromolecule metabolic process;cellular metabolic process;cellular nitrogen compound metabolic process;cellular process;macromolecule metabolic process;metabolic process;mRNA metabolic process;mRNA processing;nitrogen compound metabolic process;nuclear mRNA splicing, via spliceosome;nucleic acid metabolic process;nucleobase-containing compound metabolic process;primary metabolic process…	cell part;cytoplasm;intracellular membrane-bounded organelle;intracellular organelle;intracellular organelle part;intracellular part;macromolecular complex;membrane-bounded organelle;nuclear part;nucleoplasm;nucleus;organelle;organelle part;ribonucleoprotein complex;spliceosomal complex	O60231	15	20.7	69.244	0.06402
368	O60232	Sjoegren syndrome/scleroderma autoantigen 1	SSSCA1						-0.91804	0.226836	0.305336	cell cycle phase;cell cycle process;cell division;cellular component organization;cellular component organization at cellular level;cellular component organization or biogenesis;cellular component organization or biogenesis at cellular level;cellular process;mitosis;nuclear division;organelle fission;organelle organization		O60232	5	45.2	13.108	0.644287
369	O60244	Mediator of RNA polymerase II transcription subunit 14	MED14						-0.0722745	0.728048	0.890549	androgen receptor signaling pathway;biological regulation;biosynthetic process;cellular biosynthetic process;cellular macromolecule metabolic process;cellular metabolic process;cellular nitrogen compound metabolic process;cellular process;cellular response to stimulus;developmental process;gene expression;intracellular receptor mediated signaling pathway;macromolecule metabolic process;metabolic …	cell part;intracellular membrane-bounded organelle;intracellular organelle;intracellular organelle part;intracellular part;macromolecular complex;mediator complex;membrane;membrane-bounded organelle;nuclear part;nucleoplasm;nucleoplasm part;nucleus;organelle;organelle part;protein complex	O60244	21	22.6	43.76	0.13784
371	O60264	SWI/SNF-related matrix-associated actin-dependent regulator of chromatin subfamily A member 5	SMARCA5						-0.123221	0.736215	0.87244	ATP-dependent chromatin remodeling;biological regulation;biosynthetic process;cellular biosynthetic process;cellular component assembly;cellular component assembly at cellular level;cellular component organization;cellular component organization at cellular level;cellular component organization or biogenesis;cellular component organization or biogenesis at cellular level;cellular macromolecular c…	cell part;chromatin remodeling complex;chromatin silencing complex;chromosome;condensed chromosome;intracellular membrane-bounded organelle;intracellular non-membrane-bounded organelle;intracellular organelle;intracellular organelle part;intracellular part;ISWI complex;macromolecular complex;membrane-bounded organelle;non-membrane-bounded organelle;nuclear part;nucleolus;nucleoplasm;nucleus;NURF …	O60264;P28370	15	17.4	25.275	0.132995
373	O60293	Zinc finger C3H1 domain-containing protein	ZFC3H1						-0.168456	0.537548	0.750499	cellular macromolecule metabolic process;cellular metabolic process;cellular nitrogen compound metabolic process;cellular process;macromolecule metabolic process;metabolic process;nitrogen compound metabolic process;nucleic acid metabolic process;nucleobase-containing compound metabolic process;primary metabolic process;RNA metabolic process;RNA processing	cell part;extracellular region part;extracellular space;intracellular	O60293	18	14.1	68.386	0.269583
374	O60306	Intron-binding protein aquarius	AQR						-0.135569	0.691042	0.853193	cellular macromolecule metabolic process;cellular metabolic process;cellular nitrogen compound metabolic process;cellular process;macromolecule metabolic process;metabolic process;mRNA metabolic process;mRNA processing;nitrogen compound metabolic process;nuclear mRNA splicing, via spliceosome;nucleic acid metabolic process;nucleobase-containing compound metabolic process;primary metabolic process…	catalytic step 2 spliceosome;cell part;intracellular membrane-bounded organelle;intracellular organelle;intracellular organelle part;intracellular part;macromolecular complex;membrane;membrane-bounded organelle;nuclear part;nucleoplasm;nucleus;organelle;organelle part;ribonucleoprotein complex;spliceosomal complex	O60306	34	35.5	155.6	0.160496
375	O60313	Dynamin-like 120 kDa protein, mitochondrial;Dynamin-like 120 kDa protein, form S1	OPA1						0.128347	0.22965	0.626755	aging;anatomical structure formation involved in morphogenesis;apoptosis;axon cargo transport;axon transport of mitochondrion;biological regulation;cell aging;cell death;cellular component movement;cellular component organization;cellular component organization at cellular level;cellular component organization or biogenesis;cellular component organization or biogenesis at cellular level;cellular …	cell part;cell projection;cytoplasm;cytoplasmic part;dendrite;integral to membrane;intracellular membrane-bounded organelle;intracellular organelle;intracellular organelle part;intracellular part;intrinsic to membrane;membrane;membrane part;membrane-bounded organelle;membrane-enclosed lumen;mitochondrial crista;mitochondrial inner membrane;mitochondrial intermembrane space;mitochondrial membrane;…	O60313	26	36.4	67.368	0.638933
376	O60318	Germinal-center associated nuclear protein	MCM3AP						-0.29712	0.2124	0.420802	biosynthetic process;cellular biosynthetic process;cellular macromolecule biosynthetic process;cellular macromolecule metabolic process;cellular metabolic process;cellular nitrogen compound metabolic process;cellular process;DNA metabolic process;DNA replication;establishment of localization;establishment of localization in cell;establishment of protein localization;establishment of RNA localizat…	cell part;cytoplasm;cytoplasmic part;cytosol;intracellular membrane-bounded organelle;intracellular organelle;intracellular organelle part;intracellular part;macromolecular complex;membrane;membrane part;membrane-bounded organelle;nuclear membrane;nuclear part;nuclear pore;nucleoplasm;nucleus;organelle;organelle membrane;organelle part;pore complex;protein complex	O60318	23	21.4	52.811	0.672846
377	O60341	Lysine-specific histone demethylase 1A	KDM1A	+			HIDDEN		-0.25392	0.0400635	0.253252	anatomical structure development;biological regulation;biosynthetic process;blood coagulation;cell development;cell differentiation;cell proliferation;cellular biosynthetic process;cellular component organization;cellular component organization at cellular level;cellular component organization or biogenesis;cellular component organization or biogenesis at cellular level;cellular developmental pro…	cell part;chromatin;chromosomal part;intracellular membrane-bounded organelle;intracellular organelle;intracellular organelle part;intracellular part;macromolecular complex;membrane-bounded organelle;nuclear chromatin;nuclear chromosome part;nuclear part;nucleoplasm;nucleoplasm part;nucleus;organelle;organelle part;protein complex;transcription factor complex	O60341	22	42.6	63.713	1.39725
378	O60427	Fatty acid desaturase 1	FADS1	+	+	+	EXPOSED	EXPOSED_FC2	1.86299	0.0237401	0.035534	biological regulation;biosynthetic process;carboxylic acid biosynthetic process;carboxylic acid metabolic process;cell communication;cell-cell signaling;cellular biosynthetic process;cellular ketone metabolic process;cellular lipid metabolic process;cellular metabolic process;cellular process;cellular response to external stimulus;cellular response to extracellular stimulus;cellular response to n…	cell part;cytoplasmic part;endoplasmic reticulum membrane;endoplasmic reticulum part;integral to membrane;intracellular membrane-bounded organelle;intracellular organelle;intracellular organelle part;intracellular part;intrinsic to membrane;membrane;membrane part;membrane-bounded organelle;mitochondrion;organelle;organelle membrane;organelle part	O60427	6	21.6	20.026	1.62452
379	O60437	Periplakin	PPL						0.0413456	0.713179	0.91052	developmental process;keratinization	anchoring junction;cell junction;cell part;cell-cell junction;cytoplasmic part;cytoskeleton;desmosome;extracellular membrane-bounded organelle;extracellular organelle;extracellular region part;extracellular vesicular exosome;intracellular membrane-bounded organelle;intracellular non-membrane-bounded organelle;intracellular organelle;intracellular part;membrane;membrane-bounded organelle;membrane-…	O60437	52	38.6	141.67	0.146802
381	O60476	Mannosyl-oligosaccharide 1,2-alpha-mannosidase IB	MAN1A2						-1.17719	0.236395	0.302191	anatomical structure development;carbohydrate metabolic process;cellular carbohydrate metabolic process;cellular macromolecule metabolic process;cellular metabolic process;cellular process;cellular protein metabolic process;developmental process;glycosylation;lung alveolus development;macromolecule glycosylation;macromolecule metabolic process;macromolecule modification;metabolic process;multicel…	cell part;cytoplasmic part;extracellular membrane-bounded organelle;extracellular organelle;extracellular region part;extracellular vesicular exosome;Golgi apparatus;Golgi apparatus part;Golgi membrane;integral to membrane;intracellular membrane-bounded organelle;intracellular organelle;intracellular organelle part;intracellular part;intrinsic to membrane;membrane;membrane part;membrane-bounded o…	O60476	6	14.8	9.7683	0.626361
382	O60488	Long-chain-fatty-acid--CoA ligase 4	ACSL4						-0.151841	0.428109	0.700761	acyl-CoA biosynthetic process;acyl-CoA metabolic process;acylglycerol biosynthetic process;acylglycerol metabolic process;anatomical structure development;biological regulation;biosynthetic process;carboxylic acid metabolic process;carboxylic acid transport;cellular biosynthetic process;cellular ketone metabolic process;cellular lipid metabolic process;cellular metabolic process;cellular process;…	cell body;cell part;cytoplasm;cytoplasmic part;endoplasmic reticulum membrane;endoplasmic reticulum part;ER-mitochondrion membrane contact site;extracellular membrane-bounded organelle;extracellular organelle;extracellular region part;extracellular vesicular exosome;integral to membrane;intracellular membrane-bounded organelle;intracellular organelle;intracellular organelle part;intracellular par…	O60488	23	45.6	54.304	0.368445
383	O60493	Sorting nexin-3	SNX3						0.322422	0.0528758	0.220645	biological regulation;biosynthetic process;cation transport;cellular biosynthetic process;cellular component organization;cellular component organization at cellular level;cellular component organization or biogenesis;cellular component organization or biogenesis at cellular level;cellular macromolecule biosynthetic process;cellular macromolecule metabolic process;cellular membrane organization;c…	cell part;clathrin-coated vesicle;coated vesicle;cytoplasm;cytoplasmic membrane-bounded vesicle;cytoplasmic part;cytoplasmic vesicle;cytosol;early endosome;early endosome membrane;early phagosome;endocytic vesicle;endosomal part;endosome;endosome membrane;extracellular membrane-bounded organelle;extracellular organelle;extracellular region part;extracellular vesicular exosome;extrinsic to membran…	O60493	6	51.9	11.645	1.27674
384	O60499	Syntaxin-10	STX10						-0.300652	0.422901	0.616754	biological regulation;cellular component organization;cellular component organization at cellular level;cellular component organization or biogenesis;cellular component organization or biogenesis at cellular level;cellular membrane fusion;cellular membrane organization;cellular process;endosome transport;establishment of localization;establishment of localization in cell;establishment of protein …	cell part;cytoplasmic part;Golgi apparatus part;Golgi membrane;integral to membrane;intracellular organelle part;intracellular part;intrinsic to membrane;macromolecular complex;membrane;membrane part;organelle;organelle membrane;organelle part;perinuclear region of cytoplasm;protein complex;SNARE complex;trans-Golgi network;vesicle	O60499	6	43	20.301	0.373761
386	O60506	Heterogeneous nuclear ribonucleoprotein Q	SYNCRIP						0.0213318	0.682055	0.936741	biological regulation;cell differentiation;cellular developmental process;cellular macromolecule metabolic process;cellular metabolic process;cellular nitrogen compound metabolic process;cellular process;cellular response to chemical stimulus;cellular response to cytokine stimulus;cellular response to interferon-gamma;cellular response to organic substance;cellular response to stimulus;CRD-mediat…	catalytic step 2 spliceosome;cell part;CRD-mediated mRNA stability complex;cytoplasmic part;endoplasmic reticulum;histone pre-mRNA 3'end processing complex;intracellular membrane-bounded organelle;intracellular organelle;intracellular organelle part;intracellular part;macromolecular complex;membrane;membrane-bounded organelle;nuclear part;nucleoplasm;nucleus;organelle;organelle part;protein compl…	O60506	29	56.5	210.53	0.16618
387	O60508	Pre-mRNA-processing factor 17	CDC40						0.136875	0.096792	0.520491	biosynthetic process;cellular biosynthetic process;cellular macromolecule biosynthetic process;cellular macromolecule metabolic process;cellular metabolic process;cellular nitrogen compound metabolic process;cellular process;establishment of localization;establishment of localization in cell;establishment of RNA localization;gene expression;intracellular transport;macromolecule biosynthetic proce…	catalytic step 2 spliceosome;cell part;intracellular organelle part;intracellular part;macromolecular complex;nuclear part;nucleoplasm;organelle part;ribonucleoprotein complex;spliceosomal complex	O60508	20	47.8	42.362	1.01416
388	O60512	Beta-1,4-galactosyltransferase 3;N-acetyllactosamine synthase;Beta-N-acetylglucosaminylglycopeptide beta-1,4-galactosyltransferase;Beta-N-acetylglucosaminyl-glycolipid beta-1,4-galactosyltransferase	B4GALT3						0.378396	0.208753	0.374658	amine metabolic process;aminoglycan biosynthetic process;aminoglycan metabolic process;biosynthetic process;carbohydrate biosynthetic process;carbohydrate metabolic process;cellular biosynthetic process;cellular carbohydrate metabolic process;cellular macromolecule metabolic process;cellular metabolic process;cellular process;cellular protein metabolic process;glycosaminoglycan biosynthetic proce…	cell part;cytoplasm;cytoplasmic part;extracellular membrane-bounded organelle;extracellular organelle;extracellular region part;extracellular vesicular exosome;Golgi apparatus;Golgi apparatus part;Golgi cisterna membrane;Golgi membrane;integral to membrane;intracellular membrane-bounded organelle;intracellular organelle;intracellular organelle part;intracellular part;intrinsic to membrane;membran…	O60512	1	6.1	6.0133	0.680367
389	O60563	Cyclin-T1	CCNT1						0.00324821	0.990291	0.995021	biological regulation;biosynthetic process;cell cycle;cell division;cell surface receptor linked signaling pathway;cellular biosynthetic process;cellular macromolecule biosynthetic process;cellular macromolecule metabolic process;cellular metabolic process;cellular nitrogen compound metabolic process;cellular process;cellular protein metabolic process;cellular response to stimulus;enzyme linked r…	carboxy-terminal domain protein kinase complex;cell part;intracellular membrane-bounded organelle;intracellular organelle;intracellular organelle part;intracellular part;macromolecular complex;membrane-bounded organelle;nuclear part;nucleoplasm;nucleoplasm part;nucleus;organelle;organelle part;positive transcription elongation factor complex b;protein complex;transcription elongation factor compl…	O60563	19	39	145.22	0.00423715
390	O60566	Mitotic checkpoint serine/threonine-protein kinase BUB1 beta	BUB1B						0.629604	0.223577	0.329639	anaphase-promoting complex-dependent proteasomal ubiquitin-dependent protein catabolic process;apoptosis;biological regulation;catabolic process;cell cycle;cell cycle checkpoint;cell cycle phase;cell cycle process;cell death;cell division;cell proliferation;cellular catabolic process;cellular component organization;cellular component organization at cellular level;cellular component organization …	anaphase-promoting complex;cell part;chromosomal part;condensed chromosome kinetochore;condensed chromosome outer kinetochore;condensed nuclear chromosome kinetochore;cullin-RING ubiquitin ligase complex;cytoplasm;cytoplasmic part;cytoskeletal part;cytosol;intracellular non-membrane-bounded organelle;intracellular organelle;intracellular organelle part;intracellular part;kinetochore;macromolecula…	O60566	3	5.9	8.3632	0.650573
391	O60568	Procollagen-lysine,2-oxoglutarate 5-dioxygenase 3	PLOD3						-0.157809	0.0680427	0.436111	anatomical structure development;anatomical structure morphogenesis;basement membrane assembly;basement membrane organization;biological regulation;cell morphogenesis;cell morphogenesis involved in differentiation;cellular component assembly;cellular component assembly at cellular level;cellular component morphogenesis;cellular component organization;cellular component organization at cellular le…	cell part;cytoplasmic part;endoplasmic reticulum;endoplasmic reticulum membrane;endoplasmic reticulum part;extracellular membrane-bounded organelle;extracellular organelle;extracellular region part;extracellular vesicular exosome;intracellular membrane-bounded organelle;intracellular organelle;intracellular organelle part;intracellular part;membrane;membrane part;membrane-bounded organelle;membra…	O60568	37	66.9	176.09	1.16722
392	O60573	Eukaryotic translation initiation factor 4E type 2	EIF4E2						-0.0162169	0.957499	0.979204	biological regulation;cell surface receptor linked signaling pathway;cellular process;cellular response to chemical stimulus;cellular response to cytokine stimulus;cellular response to organic substance;cellular response to stimulus;chordate embryonic development;cytokine-mediated signaling pathway;developmental process;embryo development;embryo development ending in birth or egg hatching;in uter…	cell part;cytoplasmic part;cytosol;intracellular part;macromolecular complex;mRNA cap binding complex;protein complex;RNA cap binding complex	O60573	9	43.7	33.296	0.0188617
394	O60610	Protein diaphanous homolog 1	DIAPH1						-0.429832	0.238139	0.39024	actin cytoskeleton organization;actin filament organization;actin filament polymerization;actin filament-based process;actin polymerization or depolymerization;biological regulation;cell projection organization;cellular component assembly;cellular component assembly at cellular level;cellular component organization;cellular component organization at cellular level;cellular component organization …	cell part;cell projection;cell projection membrane;cell projection part;cytoplasmic part;cytoskeletal part;cytosol;intracellular non-membrane-bounded organelle;intracellular organelle;intracellular organelle part;intracellular part;leading edge membrane;membrane part;mitotic spindle;neuron projection;non-membrane-bounded organelle;organelle;organelle part;plasma membrane part;ruffle membrane;spin…	O60610	8	9	28.82	0.62317
396	O60664	Perilipin-3	PLIN3						-0.261993	0.148617	0.381417	cellular process;establishment of localization;transport;vesicle-mediated transport	cell part;cytoplasm;cytoplasmic part;endosomal part;endosome;endosome membrane;Golgi apparatus;intracellular membrane-bounded organelle;intracellular organelle;intracellular organelle part;intracellular part;lipid particle;membrane;membrane-bounded organelle;organelle;organelle membrane;organelle part	O60664	22	78.3	96.33	0.827932
398	O60684;O15131	Importin subunit alpha-7;Importin subunit alpha-6	KPNA6;KPNA5						-0.951314	0.152055	0.219873	biological regulation;cell surface receptor linked signaling pathway;cellular process;cellular response to chemical stimulus;cellular response to cytokine stimulus;cellular response to organic substance;cellular response to stimulus;cytokine-mediated signaling pathway;establishment of localization;establishment of localization in cell;establishment of protein localization;intracellular protein tr…	cell part;cytoplasm;cytoplasmic part;cytosol;intracellular membrane-bounded organelle;intracellular organelle;intracellular organelle part;intracellular part;membrane;membrane-bounded organelle;nuclear part;nucleoplasm;nucleus;organelle;organelle part	O60684;O15131	7	16.8	17.23	0.817999
400	O60716	Catenin delta-1	CTNND1						-0.112542	0.294577	0.687755	adherens junction organization;anatomical structure development;biological adhesion;biological regulation;biosynthetic process;brain development;cell adhesion;cell junction assembly;cell junction organization;cell surface receptor linked signaling pathway;cell-cell adhesion;cell-cell junction organization;cellular biosynthetic process;cellular component assembly;cellular component assembly at cel…	adherens junction;anchoring junction;cell junction;cell part;cell projection;cell projection part;cell-cell adherens junction;cell-cell junction;cytoplasm;cytoplasmic part;cytosol;dendritic spine;extracellular membrane-bounded organelle;extracellular organelle;extracellular region part;extracellular vesicular exosome;growth cone;intracellular membrane-bounded organelle;intracellular organelle;int…	O60716	19	29.3	59.79	0.530801
405	O60762	Dolichol-phosphate mannosyltransferase subunit 1	DPM1	+	+	+	HIDDEN		-0.48105	0.000543085	0.0206667	alcohol metabolic process;biosynthetic process;carbohydrate biosynthetic process;carbohydrate metabolic process;cellular biosynthetic process;cellular carbohydrate metabolic process;cellular lipid metabolic process;cellular macromolecule metabolic process;cellular metabolic process;cellular nitrogen compound metabolic process;cellular process;cellular protein metabolic process;C-terminal protein …	cell part;cytoplasmic part;dolichol-phosphate-mannose synthase complex;endoplasmic reticulum;endoplasmic reticulum membrane;endoplasmic reticulum part;intracellular membrane-bounded organelle;intracellular organelle;intracellular organelle part;intracellular part;macromolecular complex;mannosyltransferase complex;membrane;membrane part;membrane-bounded organelle;nucleus;organelle;organelle membra…	O60762	12	57.3	37.179	3.26513
406	O60763	General vesicular transport factor p115	USO1						-0.612367	0.0855847	0.173443	cell cycle;cellular component organization;cellular component organization at cellular level;cellular component organization or biogenesis;cellular component organization or biogenesis at cellular level;cellular membrane fusion;cellular membrane organization;cellular process;ER to Golgi vesicle-mediated transport;establishment of localization;establishment of localization in cell;establishment of…	cell part;coated vesicle membrane;cytoplasmic part;cytoplasmic vesicle membrane;cytoplasmic vesicle part;cytosol;endoplasmic reticulum;ER to Golgi transport vesicle membrane;Golgi apparatus;Golgi apparatus part;Golgi membrane;Golgi stack;intracellular membrane-bounded organelle;intracellular non-membrane-bounded organelle;intracellular organelle;intracellular organelle part;intracellular part;mem…	O60763	13	21.5	48.221	1.0676
408	O60783	28S ribosomal protein S14, mitochondrial	MRPS14						0.125259	0.727341	0.867289	biosynthetic process;cellular biosynthetic process;cellular component disassembly;cellular component disassembly at cellular level;cellular component organization;cellular component organization at cellular level;cellular component organization or biogenesis;cellular component organization or biogenesis at cellular level;cellular macromolecular complex disassembly;cellular macromolecular complex …	cell part;cytoplasmic part;intracellular membrane-bounded organelle;intracellular non-membrane-bounded organelle;intracellular organelle;intracellular organelle part;intracellular part;macromolecular complex;membrane;membrane-bounded organelle;mitochondrial inner membrane;mitochondrial membrane;mitochondrial part;mitochondrial ribosome;mitochondrial small ribosomal subunit;mitochondrion;non-membr…	O60783	4	34.4	14.801	0.138262
410	Q99880;Q99879;Q99877;Q93079;Q5QNW6;P62807;P58876;P57053;O60814	Histone H2B type 1-L;Histone H2B type 1-M;Histone H2B type 1-N;Histone H2B type 1-H;Histone H2B type 2-F;Histone H2B type 1-C/E/F/G/I;Histone H2B type 1-D;Histone H2B type F-S;Histone H2B type 1-K	HIST1H2BL;HIST1H2BM;HIST1H2BN;HIST1H2BH;HIST2H2BF;HIST1H2BC;HIST1H2BD;H2BFS;HIST1H2BK						0.328975	0.755753	0.86369	anatomical structure development;antibacterial humoral response;antimicrobial humoral response;cellular component assembly;cellular component assembly at cellular level;cellular component organization;cellular component organization at cellular level;cellular component organization or biogenesis;cellular component organization or biogenesis at cellular level;cellular macromolecular complex assemb…	cell part;chromosomal part;extracellular membrane-bounded organelle;extracellular organelle;extracellular region part;extracellular space;extracellular vesicular exosome;intracellular membrane-bounded organelle;intracellular organelle;intracellular organelle part;intracellular part;macromolecular complex;membrane-bounded organelle;membrane-bounded vesicle;nuclear chromosome part;nuclear nucleosom…	Q99880;Q99879;Q99877;Q93079;Q5QNW6;P62807;P58876;P57053;O60814;Q96A08	5	35.7	13.993	0.12162
411	O60828	Polyglutamine-binding protein 1	PQBP1						0.208426	0.101894	0.388404	alternative nuclear mRNA splicing, via spliceosome;biological regulation;biosynthetic process;cell projection organization;cellular biosynthetic process;cellular component organization;cellular component organization at cellular level;cellular component organization or biogenesis;cellular component organization or biogenesis at cellular level;cellular macromolecule biosynthetic process;cellular m…	cell part;cell projection part;cytoplasm;cytoplasmic part;intracellular membrane-bounded organelle;intracellular non-membrane-bounded organelle;intracellular organelle;intracellular organelle part;intracellular part;macromolecular complex;membrane-bounded organelle;neuronal RNA granule;non-membrane-bounded organelle;nuclear body;nuclear part;nuclear speck;nucleoplasm;nucleoplasm part;nucleus;orga…	O60828	7	46.4	33.425	0.991852
412	O60831	PRA1 family protein 2	PRAF2						0.580341	0.321874	0.445145	acidic amino acid transport;amine transport;amino acid transport;anion transport;carboxylic acid transport;establishment of localization;establishment of protein localization;ion transport;L-glutamate transport;nitrogen compound transport;organic acid transport;organic anion transport;organic substance transport;protein transport;transport	cell part;cytoplasmic part;endosomal part;endosome membrane;integral to membrane;intracellular organelle part;intracellular part;intrinsic to membrane;membrane;membrane part;organelle membrane;organelle part	O60831	1	10.1	3.5692	0.492315
413	O60832	H/ACA ribonucleoprotein complex subunit 4	DKC1						-0.460871	0.33537	0.489777	anatomical structure homeostasis;biological regulation;biosynthetic process;box H/ACA snoRNA 3'-end processing;box H/ACA snoRNA metabolic process;box H/ACA snoRNA processing;cell proliferation;cellular biosynthetic process;cellular component organization;cellular component organization at cellular level;cellular component organization or biogenesis;cellular component organization or biogenesis at…	box H/ACA RNP complex;box H/ACA snoRNP complex;Cajal body;cell part;cytoplasm;intracellular membrane-bounded organelle;intracellular non-membrane-bounded organelle;intracellular organelle;intracellular organelle part;intracellular part;macromolecular complex;membrane-bounded organelle;non-membrane-bounded organelle;nuclear body;nuclear part;nucleolar part;nucleolus;nucleoplasm;nucleoplasm part;nu…	O60832	7	18.1	14.048	0.474476
417	O60884	DnaJ homolog subfamily A member 2	DNAJA2						-0.143054	0.100309	0.507439	biological regulation;cellular macromolecule metabolic process;cellular metabolic process;cellular process;cellular protein metabolic process;macromolecule metabolic process;metabolic process;positive regulation of biological process;positive regulation of cell proliferation;positive regulation of cellular process;primary metabolic process;protein folding;protein metabolic process;protein refoldi…	cell part;cytoplasmic part;cytosol;extracellular membrane-bounded organelle;extracellular organelle;extracellular region part;extracellular vesicular exosome;intracellular part;membrane;membrane-bounded organelle;membrane-bounded vesicle;organelle;vesicle	O60884	16	58.7	92.144	0.998662
418	O60885	Bromodomain-containing protein 4	BRD4						0.092048	0.594473	0.8293	biological regulation;biosynthetic process;cell cycle process;cell proliferation;cellular biosynthetic process;cellular component organization;cellular component organization at cellular level;cellular component organization or biogenesis;cellular component organization or biogenesis at cellular level;cellular macromolecule biosynthetic process;cellular macromolecule metabolic process;cellular me…	carboxy-terminal domain protein kinase complex;cell part;chromatin;chromosomal part;chromosome;condensed chromosome;condensed nuclear chromosome;cytoplasm;intracellular membrane-bounded organelle;intracellular non-membrane-bounded organelle;intracellular organelle;intracellular organelle part;intracellular part;macromolecular complex;membrane-bounded organelle;non-membrane-bounded organelle;nucle…	O60885	10	11.7	23.333	0.225868
419	O60888	Protein CutA	CUTA						-0.0656637	0.92445	0.962464	localization;macromolecule localization;protein localization;response to chemical stimulus;response to inorganic substance;response to metal ion;response to stimulus	cell part;extracellular membrane-bounded organelle;extracellular organelle;extracellular region part;extracellular vesicular exosome;membrane;membrane-bounded organelle;membrane-bounded vesicle;organelle;vesicle	O60888	4	55.3	16.11	0.0341165
421	O60907	F-box-like/WD repeat-containing protein TBL1X	TBL1X						-0.012228	0.942105	0.978451	biological regulation;biosynthetic process;canonical Wnt receptor signaling pathway;catabolic process;cell surface receptor linked signaling pathway;cellular biosynthetic process;cellular catabolic process;cellular component organization;cellular component organization at cellular level;cellular component organization or biogenesis;cellular component organization or biogenesis at cellular level;c…	cell part;cytoskeletal part;intracellular membrane-bounded organelle;intracellular organelle;intracellular organelle part;intracellular part;macromolecular complex;membrane-bounded organelle;microtubule;nuclear part;nucleoplasm;nucleoplasm part;nucleus;organelle;organelle part;protein complex;spindle microtubule;transcriptional repressor complex	O60907	15	46.8	40.47	0.0259007
423	O60934	Nibrin	NBN						-0.0461737	0.654834	0.892141	anatomical structure homeostasis;B cell activation;B cell activation involved in immune response;biological regulation;blastocyst growth;cell activation;cell activation involved in immune response;cell cycle;cell cycle arrest;cell cycle checkpoint;cell cycle process;cell proliferation;cellular component organization;cellular component organization at cellular level;cellular component organization…	cell part;chromosomal part;chromosome, telomeric region;inclusion body;intracellular membrane-bounded organelle;intracellular non-membrane-bounded organelle;intracellular organelle;intracellular organelle part;intracellular part;macromolecular complex;membrane-bounded organelle;Mre11 complex;non-membrane-bounded organelle;nuclear body;nuclear chromosome part;nuclear chromosome, telomeric region;n…	O60934	16	32.1	47.874	0.183869
425	O75027	ATP-binding cassette sub-family B member 7, mitochondrial	ABCB7						-0.226814	0.426661	0.654206	biological regulation;cation homeostasis;cellular cation homeostasis;cellular chemical homeostasis;cellular homeostasis;cellular ion homeostasis;cellular iron ion homeostasis;cellular metal ion homeostasis;cellular process;chemical homeostasis;cofactor transport;establishment of localization;heme transport;homeostatic process;ion homeostasis;iron ion homeostasis;metabolic process;metal ion homeos…	cell part;cytoplasmic part;integral to membrane;intracellular membrane-bounded organelle;intracellular organelle;intracellular organelle part;intracellular part;intrinsic to membrane;membrane;membrane part;membrane-bounded organelle;mitochondrial inner membrane;mitochondrial membrane;mitochondrial part;mitochondrion;organelle;organelle inner membrane;organelle membrane;organelle part	O75027	10	25.4	30.041	0.369917
428	O75083	WD repeat-containing protein 1	WDR1	+	+	+	EXPOSED		0.64643	0.00524683	0.0370667	biological regulation;blood coagulation;cell activation;cellular process;coagulation;establishment of localization;establishment of localization in cell;exocytosis;hemostasis;multicellular organismal process;neurological system process;platelet activation;platelet degranulation;regulation of biological process;regulation of biological quality;regulation of body fluid levels;regulation of cell dev…	actin filament;cell junction;cell part;cell projection;cytoplasm;cytoplasmic part;cytoskeletal part;cytosol;extracellular membrane-bounded organelle;extracellular organelle;extracellular region;extracellular region part;extracellular vesicular exosome;intracellular non-membrane-bounded organelle;intracellular organelle;intracellular organelle part;intracellular part;macromolecular complex;membran…	O75083	13	43.9	37.035	2.2801
430	O75122	CLIP-associating protein 2	CLASP2						-0.817478	0.270537	0.361889	axon guidance;biological regulation;cell cycle;cell cycle phase;cell cycle process;cell division;cellular component organization;cellular component organization at cellular level;cellular component organization or biogenesis;cellular component organization or biogenesis at cellular level;cellular process;cellular response to stimulus;chemotaxis;cytoskeleton organization;establishment or maintenan…	cell cortex;cell part;cell projection membrane;cell projection part;chromosomal part;condensed chromosome kinetochore;cytoplasm;cytoplasmic microtubule;cytoplasmic part;cytoskeletal part;cytosol;Golgi apparatus;Golgi apparatus part;intracellular membrane-bounded organelle;intracellular non-membrane-bounded organelle;intracellular organelle;intracellular organelle part;intracellular part;kinetocho…	O75122	6	8.1	8.6604	0.567774
431	O75127	Pentatricopeptide repeat-containing protein 1, mitochondrial	PTCD1	+	+		HIDDEN		-0.794205	0.0291375	0.0735478	cellular macromolecule metabolic process;cellular metabolic process;cellular nitrogen compound metabolic process;cellular process;macromolecule metabolic process;metabolic process;ncRNA 3'-end processing;ncRNA metabolic process;ncRNA processing;nitrogen compound metabolic process;nucleic acid metabolic process;nucleobase-containing compound metabolic process;primary metabolic process;RNA 3'-end p…	cell part;cytoplasmic part;intracellular membrane-bounded organelle;intracellular organelle;intracellular organelle lumen;intracellular organelle part;intracellular part;membrane-bounded organelle;membrane-enclosed lumen;mitochondrial matrix;mitochondrial part;mitochondrion;organelle;organelle lumen;organelle part	O75127	10	20.7	16.469	1.53555
434	O75150	E3 ubiquitin-protein ligase BRE1B	RNF40	+	+		HIDDEN		-0.520608	0.016672	0.0792537	catabolic process;cellular catabolic process;cellular component organization;cellular component organization at cellular level;cellular component organization or biogenesis;cellular component organization or biogenesis at cellular level;cellular macromolecule catabolic process;cellular macromolecule metabolic process;cellular metabolic process;cellular process;cellular protein metabolic process;c…	cell part;cell projection;chromosomal part;HULC complex;intracellular membrane-bounded organelle;intracellular organelle;intracellular organelle part;intracellular part;macromolecular complex;membrane;membrane-bounded organelle;neuron projection;nuclear part;nucleoplasm;nucleus;organelle;organelle part;protein complex;ubiquitin conjugating enzyme complex;ubiquitin ligase complex	O75150	17	25.9	28.556	1.77801
435	O75152	Zinc finger CCCH domain-containing protein 11A	ZC3H11A	+			EXPOSED		0.360753	0.010322	0.10745	establishment of localization;establishment of localization in cell;establishment of RNA localization;intracellular transport;mRNA export from nucleus;mRNA transport;nuclear export;nuclear transport;nucleic acid transport;nucleobase-containing compound transport;nucleocytoplasmic transport;poly(A)+ mRNA export from nucleus;RNA export from nucleus;RNA transport;transport		O75152	16	26.8	29.381	1.98624
436	O75153	Clustered mitochondria protein homolog	CLUH						-0.815461	0.0794212	0.143342	cellular component organization;cellular component organization at cellular level;cellular component organization or biogenesis;cellular component organization or biogenesis at cellular level;cellular localization;cellular process;intracellular distribution of mitochondria;localization;mitochondrion distribution;mitochondrion localization;mitochondrion organization;organelle localization;organell…	cell part;cytoplasm;intracellular part	O75153;Q9Y5I4	8	10.2	25.873	1.10006
437	O75165	DnaJ homolog subfamily C member 13	DNAJC13						-0.32734	0.117486	0.304861	biological regulation;cell differentiation;cellular component organization;cellular component organization at cellular level;cellular component organization or biogenesis;cellular component organization or biogenesis at cellular level;cellular developmental process;cellular process;developmental process;endosome organization;establishment of localization;establishment of protein localization;orga…	cell part;cytoplasmic part;early endosome membrane;endosomal part;endosome membrane;extracellular membrane-bounded organelle;extracellular organelle;extracellular region part;extracellular vesicular exosome;intracellular organelle part;intracellular part;lysosomal membrane;membrane;membrane-bounded organelle;membrane-bounded vesicle;organelle;organelle membrane;organelle part;vacuolar membrane;va…	O75165	12	9.3	48.622	0.930014
438	O75175	CCR4-NOT transcription complex subunit 3	CNOT3						-0.315217	0.133866	0.327883	biological regulation;biosynthetic process;catabolic process;cell differentiation;cellular biosynthetic process;cellular catabolic process;cellular developmental process;cellular macromolecule biosynthetic process;cellular macromolecule catabolic process;cellular macromolecule metabolic process;cellular metabolic process;cellular nitrogen compound metabolic process;cellular process;developmental …	CCR4-NOT complex;cell part;cytoplasmic mRNA processing body;cytoplasmic part;cytosol;intracellular membrane-bounded organelle;intracellular non-membrane-bounded organelle;intracellular organelle;intracellular organelle part;intracellular part;macromolecular complex;membrane-bounded organelle;non-membrane-bounded organelle;nuclear part;nucleoplasm part;nucleus;organelle;organelle part;protein comp…	O75175	4	7	7.8146	0.873329
439	O75179	Ankyrin repeat domain-containing protein 17	ANKRD17						-0.00087738	0.995657	0.996973	anatomical structure maturation;biological regulation;blood vessel maturation;defense response;defense response to bacterium;developmental maturation;developmental process;immune response;immune system process;innate immune response;multi-organism process;negative regulation of biological process;negative regulation of cell differentiation;negative regulation of cellular process;negative regulati…	cell part;chromatin;chromosomal part;cytoplasm;intracellular membrane-bounded organelle;intracellular organelle;intracellular organelle part;intracellular part;membrane;membrane-bounded organelle;nucleus;organelle;organelle part	O75179	12	9.2	16.854	0.00189022
440	O75190;Q8WWF6	DnaJ homolog subfamily B member 6;DnaJ homolog subfamily B member 3	DNAJB6;DNAJB3						1.46954	0.173825	0.220361	actin cytoskeleton organization;actin filament-based process;anatomical structure development;biological adhesion;biological regulation;cell adhesion;cell differentiation;cell differentiation involved in embryonic placenta development;cell-cell adhesion;cellular component organization;cellular component organization at cellular level;cellular component organization or biogenesis;cellular componen…	cell part;contractile fiber part;cytoplasm;cytoplasmic part;cytosol;extracellular membrane-bounded organelle;extracellular organelle;extracellular region part;extracellular vesicular exosome;intracellular membrane-bounded organelle;intracellular organelle;intracellular organelle part;intracellular part;membrane;membrane-bounded organelle;membrane-bounded vesicle;nuclear part;nucleoplasm;nucleus;o…	O75190;Q8WWF6;Q7Z6W7	4	19.3	6.7239	0.759888
441	O75208	Ubiquinone biosynthesis protein COQ9, mitochondrial	COQ9	+	+		HIDDEN		-0.621248	0.0225441	0.076996	biosynthetic process;cellular biosynthetic process;cellular ketone metabolic process;cellular metabolic process;cellular process;coenzyme biosynthetic process;coenzyme metabolic process;cofactor biosynthetic process;cofactor metabolic process;electron transport chain;generation of precursor metabolites and energy;metabolic process;mitochondrial electron transport, NADH to ubiquinone;oxidation-red…	cell part;cytoplasmic part;intracellular membrane-bounded organelle;intracellular organelle;intracellular part;membrane-bounded organelle;mitochondrion;organelle	O75208	11	61.9	60.216	1.64697
443	O75251	NADH dehydrogenase [ubiquinone] iron-sulfur protein 7, mitochondrial	NDUFS7						0.924605	0.390661	0.497278	cellular component assembly;cellular component assembly at cellular level;cellular component biogenesis;cellular component organization;cellular component organization at cellular level;cellular component organization or biogenesis;cellular component organization or biogenesis at cellular level;cellular macromolecular complex assembly;cellular macromolecular complex subunit organization;cellular …	cell body;cell part;cell projection;cytoplasmic part;intracellular organelle part;intracellular part;macromolecular complex;membrane;membrane part;mitochondrial inner membrane;mitochondrial membrane;mitochondrial membrane part;mitochondrial part;mitochondrial respiratory chain complex I;NADH dehydrogenase complex;neuron projection;neuronal cell body;organelle inner membrane;organelle membrane;org…	O75251	3	15.5	4.5355	0.4082
444	O75306	NADH dehydrogenase [ubiquinone] iron-sulfur protein 2, mitochondrial	NDUFS2						-0.330856	0.0670627	0.232664	cellular metabolic process;cellular process;electron transport chain;generation of precursor metabolites and energy;metabolic process;mitochondrial electron transport, NADH to ubiquinone;oxidation-reduction process;respiratory electron transport chain;response to chemical stimulus;response to oxidative stress;response to stimulus;response to stress;small molecule metabolic process	cell part;cytoplasmic part;intracellular membrane-bounded organelle;intracellular organelle;intracellular organelle part;intracellular part;macromolecular complex;membrane;membrane part;membrane-bounded organelle;mitochondrial inner membrane;mitochondrial membrane;mitochondrial membrane part;mitochondrial part;mitochondrial respiratory chain complex I;mitochondrion;NADH dehydrogenase complex;nucl…	O75306	14	41.7	45.874	1.17352
445	O75319	RNA/RNP complex-1-interacting phosphatase	DUSP11						-0.263673	0.130638	0.361014	cellular macromolecule metabolic process;cellular metabolic process;cellular nitrogen compound metabolic process;cellular process;cellular protein metabolic process;dephosphorylation;macromolecule metabolic process;macromolecule modification;metabolic process;nitrogen compound metabolic process;nucleic acid metabolic process;nucleobase-containing compound metabolic process;peptidyl-tyrosine depho…	cell part;intracellular membrane-bounded organelle;intracellular organelle;intracellular organelle part;intracellular part;membrane-bounded organelle;nuclear body;nuclear part;nuclear speck;nucleoplasm part;nucleus;organelle;organelle part	O75319	14	43.8	50.969	0.883929
446	O75323	Protein NipSnap homolog 2	GBAS	+	+		HIDDEN		-0.481024	0.00860079	0.0684608	ATP biosynthetic process;ATP metabolic process;biological regulation;biosynthetic process;cellular biosynthetic process;cellular metabolic process;cellular nitrogen compound biosynthetic process;cellular nitrogen compound metabolic process;cellular process;generation of precursor metabolites and energy;heterocycle biosynthetic process;heterocycle metabolic process;metabolic process;negative regul…	cell part;cytoplasmic part;integral to membrane;integral to plasma membrane;intracellular membrane-bounded organelle;intracellular organelle;intracellular part;intrinsic to membrane;intrinsic to plasma membrane;membrane;membrane part;membrane-bounded organelle;mitochondrion;organelle;plasma membrane part	O75323	9	41.6	22.644	2.06546
447	O75340	Programmed cell death protein 6	PDCD6						-0.0681686	0.773344	0.907427	activation of caspase activity;anatomical structure formation involved in morphogenesis;angiogenesis;biological regulation;cellular process;cellular response to heat;cellular response to stimulus;cellular response to stress;developmental process;establishment of localization;establishment of localization in cell;establishment of protein localization;intracellular protein transport;intracellular t…	cell part;cytoplasm;cytoplasmic part;cytoplasmic vesicle;endoplasmic reticulum;endoplasmic reticulum exit site;endoplasmic reticulum membrane;endoplasmic reticulum part;endosome;extracellular membrane-bounded organelle;extracellular organelle;extracellular region part;extracellular vesicular exosome;intracellular membrane-bounded organelle;intracellular organelle;intracellular organelle part;intr…	O75340	11	75.4	47.633	0.111628
449	O75348	V-type proton ATPase subunit G 1	ATP6V1G1						1.64913	0.236461	0.287107	biological regulation;cation homeostasis;cation transport;cell surface receptor linked signaling pathway;cellular cation homeostasis;cellular chemical homeostasis;cellular component organization;cellular component organization at cellular level;cellular component organization or biogenesis;cellular component organization or biogenesis at cellular level;cellular homeostasis;cellular ion homeostasi…	cell part;cytoplasmic part;cytosol;extracellular membrane-bounded organelle;extracellular organelle;extracellular region part;extracellular vesicular exosome;intracellular organelle part;intracellular part;lysosomal membrane;macromolecular complex;membrane;membrane part;membrane-bounded organelle;membrane-bounded vesicle;organelle;organelle membrane;organelle part;plasma membrane;protein complex;…	O75348	3	33.9	17.291	0.62624
450	O75351	Vacuolar protein sorting-associated protein 4B	VPS4B						0.0198917	0.973541	0.981123	biological regulation;catabolic process;cation transport;cell cycle process;cellular catabolic process;cellular component disassembly;cellular component disassembly at cellular level;cellular component organization;cellular component organization at cellular level;cellular component organization or biogenesis;cellular component organization or biogenesis at cellular level;cellular macromolecular …	cell part;centrosome;cytoplasm;cytoplasmic part;cytoskeletal part;cytosol;endosomal part;endosome;endosome membrane;extracellular membrane-bounded organelle;extracellular organelle;extracellular region part;extracellular vesicular exosome;intracellular membrane-bounded organelle;intracellular non-membrane-bounded organelle;intracellular organelle;intracellular organelle part;intracellular part;la…	O75351	4	10.4	6.4332	0.0116456
451	O75352	Mannose-P-dolichol utilization defect 1 protein	MPDU1						-0.332344	0.312218	0.506427	biosynthetic process;carbohydrate biosynthetic process;carbohydrate metabolic process;cellular macromolecule metabolic process;cellular metabolic process;cellular process;cellular protein metabolic process;dolichol-linked oligosaccharide biosynthetic process;establishment of localization;macromolecule metabolic process;metabolic process;oligosaccharide biosynthetic process;oligosaccharide metabol…	cell part;cytoplasmic part;endoplasmic reticulum;endoplasmic reticulum membrane;endoplasmic reticulum part;extracellular membrane-bounded organelle;extracellular organelle;extracellular region part;extracellular vesicular exosome;integral to membrane;intracellular membrane-bounded organelle;intracellular organelle;intracellular organelle part;intracellular part;intrinsic to membrane;membrane;memb…	O75352	3	13.8	7.0396	0.505542
453	O75369	Filamin-B	FLNB						-0.064867	0.436852	0.821886	actin cytoskeleton organization;actin filament-based process;anatomical structure development;biological regulation;cell differentiation;cell surface receptor linked signaling pathway;cellular component organization;cellular component organization at cellular level;cellular component organization or biogenesis;cellular component organization or biogenesis at cellular level;cellular developmental …	actin cytoskeleton;actin filament bundle;actomyosin;adherens junction;anchoring junction;cell cortex;cell junction;cell part;cell-substrate adherens junction;cell-substrate junction;contractile fiber part;cytoplasm;cytoplasmic part;cytoskeletal part;cytoskeleton;cytosol;extracellular membrane-bounded organelle;extracellular organelle;extracellular region part;extracellular vesicular exosome;focal…	O75369	109	64.8	323.31	0.359665
454	O75376	Nuclear receptor corepressor 1	NCOR1	+			HIDDEN		-0.278117	0.00225478	0.114422	alpha-beta T cell activation;alpha-beta T cell differentiation;anatomical structure development;biological regulation;biosynthetic process;CD4-positive, alpha-beta T cell activation;CD4-positive, alpha-beta T cell differentiation;CD4-positive, CD25-positive, alpha-beta regulatory T cell differentiation;cell activation;cell differentiation;cell surface receptor linked signaling pathway;cellular bi…	cell part;chromatin;chromosomal part;cytoplasm;cytoskeletal part;intracellular membrane-bounded organelle;intracellular organelle;intracellular organelle part;intracellular part;macromolecular complex;membrane;membrane-bounded organelle;microtubule;nuclear chromatin;nuclear chromosome part;nuclear part;nucleoplasm;nucleoplasm part;nucleus;organelle;organelle part;protein complex;spindle microtubu…	O75376	59	38.3	157.52	2.6469
456	O75380	NADH dehydrogenase [ubiquinone] iron-sulfur protein 6, mitochondrial	NDUFS6						0.200447	0.114147	0.413488	aging;anatomical structure development;anatomical structure morphogenesis;carboxylic acid metabolic process;cardiovascular system development;cell part morphogenesis;cellular component morphogenesis;cellular component organization;cellular component organization at cellular level;cellular component organization or biogenesis;cellular component organization or biogenesis at cellular level;cellular…	cell part;cytoplasmic part;intracellular organelle part;intracellular part;macromolecular complex;membrane;membrane part;mitochondrial inner membrane;mitochondrial membrane;mitochondrial membrane part;mitochondrial part;mitochondrial respiratory chain complex I;NADH dehydrogenase complex;organelle inner membrane;organelle membrane;organelle part;protein complex;respiratory chain complex I	O75380	6	58.1	22.153	0.942537
457	O75381	Peroxisomal membrane protein PEX14	PEX14						0.0407753	0.807171	0.931772	biological regulation;cellular component assembly;cellular component organization;cellular component organization at cellular level;cellular component organization or biogenesis;cellular component organization or biogenesis at cellular level;cellular process;cytoskeleton organization;establishment of localization;establishment of localization in cell;establishment of protein localization;establis…	cell part;cytoplasmic part;integral to membrane;intracellular;intracellular membrane-bounded organelle;intracellular non-membrane-bounded organelle;intracellular organelle;intracellular organelle part;intracellular part;intrinsic to membrane;macromolecular complex;membrane;membrane part;membrane-bounded organelle;microbody;microbody membrane;microbody part;non-membrane-bounded organelle;nuclear p…	O75381	11	41.9	50.671	0.0930345
458	O75390	Citrate synthase, mitochondrial	CS						0.768013	0.0547285	0.113923	acetyl-CoA catabolic process;acetyl-CoA metabolic process;carbohydrate metabolic process;catabolic process;cellular carbohydrate metabolic process;cellular catabolic process;cellular metabolic process;cellular process;coenzyme catabolic process;coenzyme metabolic process;cofactor catabolic process;cofactor metabolic process;metabolic process;primary metabolic process;small molecule metabolic proc…	cell part;cytoplasmic part;extracellular membrane-bounded organelle;extracellular organelle;extracellular region part;extracellular vesicular exosome;intracellular membrane-bounded organelle;intracellular organelle;intracellular organelle lumen;intracellular organelle part;intracellular part;membrane-bounded organelle;membrane-bounded vesicle;membrane-enclosed lumen;mitochondrial matrix;mitochond…	O75390	13	37.1	24.644	1.26179
460	O75396	Vesicle-trafficking protein SEC22b	SEC22B						0.0809174	0.42709	0.786618	biological regulation;cellular process;ER to Golgi vesicle-mediated transport;establishment of localization;establishment of localization in cell;establishment of protein localization;Golgi vesicle transport;intracellular transport;positive regulation of biological process;positive regulation of catabolic process;positive regulation of macromolecule metabolic process;positive regulation of metabo…	cell part;cytoplasmic membrane-bounded vesicle;cytoplasmic part;cytoplasmic vesicle;endoplasmic reticulum membrane;endoplasmic reticulum part;endoplasmic reticulum-Golgi intermediate compartment;endoplasmic reticulum-Golgi intermediate compartment membrane;Golgi apparatus part;Golgi membrane;integral to membrane;intracellular membrane-bounded organelle;intracellular organelle;intracellular organe…	O75396	11	47.9	40.417	0.369481
461	O75400	Pre-mRNA-processing factor 40 homolog A	PRPF40A	+			EXPOSED		0.268215	0.0208326	0.204874	biological regulation;cell cycle;cell division;cell migration;cell motility;cellular component movement;cellular component organization;cellular component organization at cellular level;cellular component organization or biogenesis;cellular component organization or biogenesis at cellular level;cellular macromolecule metabolic process;cellular metabolic process;cellular nitrogen compound metaboli…	cell part;cytoplasm;intracellular organelle part;intracellular part;membrane;nuclear body;nuclear matrix;nuclear part;nuclear speck;nucleoplasm;nucleoplasm part;organelle part	O75400	32	32.5	195.04	1.68126
462	O75410	Transforming acidic coiled-coil-containing protein 1	TACC1	+	+		EXPOSED		0.694307	0.0286026	0.0800909	anatomical structure development;biological regulation;cell cycle;cell differentiation;cell division;cell proliferation;cellular component organization;cellular component organization at cellular level;cellular component organization or biogenesis;cellular component organization or biogenesis at cellular level;cellular developmental process;cellular localization;cellular process;cerebral cortex d…	cell part;cytoplasm;cytoplasmic part;cytoskeletal part;cytoskeleton;intermediate filament cytoskeleton;intracellular membrane-bounded organelle;intracellular non-membrane-bounded organelle;intracellular organelle;intracellular organelle part;intracellular part;membrane-bounded organelle;microtubule cytoskeleton;microtubule organizing center;non-membrane-bounded organelle;nucleus;organelle;organel…	O75410	11	24.3	31.661	1.54359
463	O75420	PERQ amino acid-rich with GYF domain-containing protein 1	GIGYF1						-0.0523828	0.861135	0.940314	biological regulation;cell surface receptor linked signaling pathway;cellular process;cellular response to stimulus;enzyme linked receptor protein signaling pathway;insulin-like growth factor receptor signaling pathway;regulation of biological process;regulation of cellular process;response to stimulus;signal transduction;transmembrane receptor protein tyrosine kinase signaling pathway		O75420	17	32.7	48.786	0.0649288
464	O75427	Leucine-rich repeat and calponin homology domain-containing protein 4	LRCH4						-0.450862	0.123588	0.259425	anatomical structure development;developmental process;nervous system development;system development	cell part;intracellular organelle part;intracellular part;nuclear body;nuclear part;nucleoplasm part;organelle part;PML body	O75427	21	54.5	139.82	0.908025
465	O75431	Metaxin-2	MTX2						-0.290555	0.617846	0.768607	cellular macromolecule metabolic process;cellular metabolic process;cellular process;cellular protein metabolic process;establishment of localization;establishment of localization in cell;establishment of protein localization;establishment of protein localization in mitochondrion;establishment of protein localization to organelle;intracellular protein transport;intracellular transport;macromolecu…	cell part;cytoplasmic part;intracellular organelle part;intracellular part;membrane;mitochondrial membrane;mitochondrial outer membrane;mitochondrial part;organelle membrane;organelle outer membrane;organelle part;outer membrane	O75431	5	31.9	11.285	0.20912
466	O75436	Vacuolar protein sorting-associated protein 26A	VPS26A						0.949158	0.121883	0.181952	cellular process;endosome transport;establishment of localization;establishment of localization in cell;establishment of protein localization;intracellular protein transport;intracellular transport;protein transport;retrograde transport, endosome to Golgi;transport;vesicle-mediated transport	cell part;cytoplasmic part;cytosol;early endosome;endosomal part;endosome;endosome membrane;extracellular membrane-bounded organelle;extracellular organelle;extracellular region part;extracellular vesicular exosome;intracellular membrane-bounded organelle;intracellular organelle;intracellular organelle part;intracellular part;macromolecular complex;membrane;membrane part;membrane-bounded organell…	O75436	5	20.5	13.594	0.914057
467	O75438	NADH dehydrogenase [ubiquinone] 1 beta subcomplex subunit 1	NDUFB1						1.6778	0.430907	0.525796	cellular metabolic process;cellular process;electron transport chain;generation of precursor metabolites and energy;metabolic process;mitochondrial electron transport, NADH to ubiquinone;oxidation-reduction process;respiratory electron transport chain;small molecule metabolic process	cell part;cytoplasmic part;extracellular membrane-bounded organelle;extracellular organelle;extracellular region part;extracellular vesicular exosome;integral to membrane;intracellular organelle part;intracellular part;intrinsic to membrane;macromolecular complex;membrane;membrane part;membrane-bounded organelle;membrane-bounded vesicle;mitochondrial inner membrane;mitochondrial membrane;mitochon…	O75438	2	32.8	4.8067	0.365616
468	O75439	Mitochondrial-processing peptidase subunit beta	PMPCB						0.100042	0.702707	0.86793	cellular macromolecule metabolic process;cellular metabolic process;cellular process;cellular protein metabolic process;establishment of localization;establishment of localization in cell;establishment of protein localization;establishment of protein localization in mitochondrion;establishment of protein localization to organelle;intracellular protein transport;intracellular transport;macromolecu…	cell part;cytoplasmic part;intracellular organelle lumen;intracellular organelle part;intracellular part;membrane;membrane-enclosed lumen;mitochondrial inner membrane;mitochondrial matrix;mitochondrial membrane;mitochondrial part;organelle inner membrane;organelle lumen;organelle membrane;organelle part	O75439	13	37.6	57.936	0.153226
469	O75446	Histone deacetylase complex subunit SAP30	SAP30						-0.171242	0.582789	0.775721	biological regulation;biosynthetic process;cell differentiation;cellular biosynthetic process;cellular component organization;cellular component organization at cellular level;cellular component organization or biogenesis;cellular component organization or biogenesis at cellular level;cellular developmental process;cellular macromolecule biosynthetic process;cellular macromolecule metabolic proce…	cell part;chromatin remodeling complex;histone deacetylase complex;intracellular organelle part;intracellular part;macromolecular complex;nuclear part;nucleoplasm;nucleoplasm part;organelle part;protein complex	O75446	6	30.9	10.892	0.234488
470	O75448	Mediator of RNA polymerase II transcription subunit 24	MED24						-0.612877	0.0785572	0.161865	androgen receptor signaling pathway;biological regulation;biosynthetic process;cellular biosynthetic process;cellular component assembly;cellular component organization;cellular component organization or biogenesis;cellular macromolecule metabolic process;cellular metabolic process;cellular nitrogen compound metabolic process;cellular process;cellular response to stimulus;developmental process;ge…	cell part;intracellular membrane-bounded organelle;intracellular organelle;intracellular organelle part;intracellular part;macromolecular complex;mediator complex;membrane-bounded organelle;nuclear part;nucleoplasm;nucleoplasm part;nucleus;organelle;organelle part;protein complex	O75448	14	19.6	28.275	1.10481
473	O75477	Erlin-1	ERLIN1						-0.311501	0.143564	0.342058	catabolic process;cellular catabolic process;cellular macromolecule catabolic process;cellular macromolecule metabolic process;cellular metabolic process;cellular process;ER-associated protein catabolic process;macromolecule catabolic process;macromolecule metabolic process;metabolic process;modification-dependent macromolecule catabolic process;modification-dependent protein catabolic process;pr…	cell part;cytoplasmic part;endoplasmic reticulum;endoplasmic reticulum membrane;endoplasmic reticulum part;integral to membrane;intracellular membrane-bounded organelle;intracellular organelle;intracellular organelle part;intracellular part;intrinsic to membrane;macromolecular complex;membrane;membrane part;membrane-bounded organelle;organelle;organelle membrane;organelle part;protein complex	O75477	12	44.8	31.991	0.842954
474	O75489	NADH dehydrogenase [ubiquinone] iron-sulfur protein 3, mitochondrial	NDUFS3	+	+	+	HIDDEN		-0.478738	0.00308595	0.0486176	anatomical structure development;biological regulation;cellular metabolic process;cellular process;developmental process;electron transport chain;generation of precursor metabolites and energy;metabolic process;mitochondrial electron transport, NADH to ubiquinone;negative regulation of biological process;negative regulation of cell growth;negative regulation of cellular process;negative regulatio…	cell part;cytoplasmic part;intracellular membrane-bounded organelle;intracellular organelle;intracellular organelle part;intracellular part;macromolecular complex;membrane;membrane part;membrane-bounded organelle;mitochondrial inner membrane;mitochondrial membrane;mitochondrial membrane part;mitochondrial part;mitochondrial respiratory chain complex I;mitochondrion;NADH dehydrogenase complex;nucl…	O75489	13	56.4	62.859	2.51061
475	O75494	Serine/arginine-rich splicing factor 10	SRSF10						0.204594	0.11056	0.406124	assembly of spliceosomal tri-snRNP;biological regulation;cellular component assembly;cellular component assembly at cellular level;cellular component organization;cellular component organization at cellular level;cellular component organization or biogenesis;cellular component organization or biogenesis at cellular level;cellular macromolecular complex assembly;cellular macromolecular complex sub…	cell part;cytoplasm;intracellular membrane-bounded organelle;intracellular organelle;intracellular organelle part;intracellular part;membrane-bounded organelle;nuclear body;nuclear part;nuclear speck;nucleoplasm;nucleoplasm part;nucleus;organelle;organelle part	O75494;Q8WXF0	7	19.5	24.498	0.9564
478	O75521	Enoyl-CoA delta isomerase 2, mitochondrial	ECI2						-0.288986	0.145455	0.357733	carboxylic acid catabolic process;carboxylic acid metabolic process;catabolic process;cellular catabolic process;cellular ketone metabolic process;cellular lipid catabolic process;cellular lipid metabolic process;cellular metabolic process;cellular process;fatty acid catabolic process;fatty acid metabolic process;lipid catabolic process;lipid metabolic process;metabolic process;monocarboxylic aci…	cell part;cytoplasmic part;intracellular membrane-bounded organelle;intracellular organelle;intracellular organelle lumen;intracellular organelle part;intracellular part;membrane;membrane-bounded organelle;membrane-enclosed lumen;microbody lumen;microbody part;mitochondrion;nuclear part;nucleoplasm;organelle;organelle lumen;organelle part;peroxisomal matrix;peroxisomal part	O75521	18	59.9	102.95	0.837271
479	O75528	Transcriptional adapter 3	TADA3						0.199349	0.580845	0.763826	biological regulation;biosynthetic process;cell cycle phase;cell cycle process;cellular biosynthetic process;cellular component organization;cellular component organization at cellular level;cellular component organization or biogenesis;cellular component organization or biogenesis at cellular level;cellular macromolecule biosynthetic process;cellular macromolecule metabolic process;cellular meta…	Ada2/Gcn5/Ada3 transcription activator complex;cell part;cytoskeletal part;histone acetyltransferase complex;intracellular;intracellular membrane-bounded organelle;intracellular non-membrane-bounded organelle;intracellular organelle;intracellular organelle part;intracellular part;macromolecular complex;membrane-bounded organelle;mitotic spindle;non-membrane-bounded organelle;nuclear part;nucleopl…	O75528	7	30.1	13.982	0.23594
481	O75531	Barrier-to-autointegration factor;Barrier-to-autointegration factor, N-terminally processed	BANF1						-0.0256157	0.955447	0.978978	cell cycle;cell cycle process;cellular component disassembly;cellular component disassembly at cellular level;cellular component organization;cellular component organization at cellular level;cellular component organization or biogenesis;cellular component organization or biogenesis at cellular level;cellular macromolecule metabolic process;cellular membrane organization;cellular metabolic proces…	cell part;chromosome;cytoplasm;cytoplasmic part;cytosol;extracellular membrane-bounded organelle;extracellular organelle;extracellular region part;extracellular vesicular exosome;intracellular membrane-bounded organelle;intracellular non-membrane-bounded organelle;intracellular organelle;intracellular organelle part;intracellular part;membrane-bounded organelle;membrane-bounded vesicle;non-membra…	O75531	4	56.2	9.7992	0.0197934
482	O75533	Splicing factor 3B subunit 1	SF3B1						-0.131269	0.384784	0.701448	anterior/posterior pattern specification;cellular macromolecule metabolic process;cellular metabolic process;cellular nitrogen compound metabolic process;cellular process;developmental process;gene expression;macromolecule metabolic process;metabolic process;mRNA metabolic process;mRNA processing;nitrogen compound metabolic process;nuclear mRNA splicing, via spliceosome;nucleic acid metabolic pro…	catalytic step 2 spliceosome;cell part;intracellular membrane-bounded organelle;intracellular organelle;intracellular organelle part;intracellular part;macromolecular complex;membrane-bounded organelle;nuclear body;nuclear part;nuclear speck;nucleoplasm;nucleoplasm part;nucleus;organelle;organelle part;ribonucleoprotein complex;spliceosomal complex;U12-type spliceosomal complex	O75533	59	57.6	323.31	0.414783
483	O75534	Cold shock domain-containing protein E1	CSDE1						0.276617	0.0801312	0.29283	anatomical structure development;biological regulation;catabolic process;cellular catabolic process;cellular macromolecule catabolic process;cellular macromolecule metabolic process;cellular metabolic process;cellular nitrogen compound metabolic process;cellular process;developmental process;developmental process involved in reproduction;gonad development;macromolecule catabolic process;macromole…	cell part;CRD-mediated mRNA stability complex;cytoplasm;cytoplasmic part;Golgi apparatus;intracellular membrane-bounded organelle;intracellular organelle;intracellular organelle part;intracellular part;macromolecular complex;membrane;membrane-bounded organelle;mitochondrial inner membrane;mitochondrial membrane;mitochondrial part;organelle;organelle inner membrane;organelle membrane;organelle par…	O75534	3	5.3	19.549	1.0962
484	O75569	Interferon-inducible double-stranded RNA-dependent protein kinase activator A	PRKRA						0.10209	0.520396	0.788254	anatomical structure morphogenesis;biological regulation;cellular macromolecule metabolic process;cellular metabolic process;cellular nitrogen compound metabolic process;cellular process;cellular protein metabolic process;cellular response to chemical stimulus;cellular response to dsRNA;cellular response to organic substance;cellular response to oxidative stress;cellular response to stimulus;cell…	cell part;cytoplasm;cytoplasmic part;cytosol;intracellular organelle part;intracellular part;membrane;nuclear part;nucleoplasm;organelle part;perinuclear region of cytoplasm	O75569	4	21.1	7.1612	0.283666
486	O75586	Mediator of RNA polymerase II transcription subunit 6	MED6						-0.379962	0.0791835	0.226362	biological regulation;biosynthetic process;cellular biosynthetic process;cellular macromolecule metabolic process;cellular metabolic process;cellular nitrogen compound metabolic process;cellular process;gene expression;macromolecule metabolic process;metabolic process;nitrogen compound metabolic process;nucleic acid metabolic process;nucleobase-containing compound metabolic process;positive regul…	cell part;intracellular membrane-bounded organelle;intracellular organelle;intracellular organelle part;intracellular part;macromolecular complex;mediator complex;membrane;membrane-bounded organelle;nuclear part;nucleoplasm;nucleoplasm part;nucleus;organelle;organelle part;protein complex	O75586	5	28.9	11.336	1.10137
487	O75600	2-amino-3-ketobutyrate coenzyme A ligase, mitochondrial	GCAT	+	+		HIDDEN		-0.620749	0.0123843	0.0581609	amine catabolic process;amine metabolic process;aspartate family amino acid catabolic process;aspartate family amino acid metabolic process;biosynthetic process;carboxylic acid catabolic process;carboxylic acid metabolic process;catabolic process;cellular amine metabolic process;cellular amino acid catabolic process;cellular amino acid metabolic process;cellular catabolic process;cellular ketone …	cell part;cytoplasmic part;intracellular membrane-bounded organelle;intracellular organelle;intracellular organelle part;intracellular part;membrane-bounded organelle;mitochondrion;nuclear part;nucleoplasm;organelle;organelle part	O75600	9	36.3	30.422	1.90713
488	O75607	Nucleoplasmin-3	NPM3						0.267866	0.135816	0.362421	biosynthetic process;cellular biosynthetic process;cellular macromolecule biosynthetic process;cellular macromolecule metabolic process;cellular metabolic process;cellular nitrogen compound metabolic process;cellular process;macromolecule biosynthetic process;macromolecule metabolic process;metabolic process;ncRNA metabolic process;ncRNA processing;nitrogen compound metabolic process;nucleic acid…	cell part;intracellular non-membrane-bounded organelle;intracellular organelle;intracellular organelle part;intracellular part;non-membrane-bounded organelle;nuclear part;nucleolus;organelle;organelle part	O75607	5	48.3	80.473	0.867049
490	O75616	GTPase Era, mitochondrial	ERAL1						-0.278025	0.452051	0.651283	cellular component assembly;cellular component assembly at cellular level;cellular component organization;cellular component organization at cellular level;cellular component organization or biogenesis;cellular component organization or biogenesis at cellular level;cellular macromolecular complex assembly;cellular macromolecular complex subunit organization;cellular process;macromolecular complex…	actin cytoskeleton;cell part;cytoplasm;cytoplasmic part;cytoskeleton;intermediate filament cytoskeleton;intracellular membrane-bounded organelle;intracellular non-membrane-bounded organelle;intracellular organelle;intracellular organelle lumen;intracellular organelle part;intracellular part;membrane;membrane-bounded organelle;membrane-enclosed lumen;mitochondrial inner membrane;mitochondrial matr…	O75616	10	41.2	55.162	0.344812
491	O75643	U5 small nuclear ribonucleoprotein 200 kDa helicase	SNRNP200	+			HIDDEN		-0.237961	0.0432366	0.275271	cell differentiation;cellular component assembly;cellular component assembly at cellular level;cellular component organization;cellular component organization at cellular level;cellular component organization or biogenesis;cellular component organization or biogenesis at cellular level;cellular developmental process;cellular macromolecular complex assembly;cellular macromolecular complex subunit …	catalytic step 2 spliceosome;cell part;intracellular membrane-bounded organelle;intracellular organelle;intracellular organelle part;intracellular part;macromolecular complex;membrane;membrane-bounded organelle;nuclear part;nucleoplasm;nucleus;organelle;organelle part;ribonucleoprotein complex;small nuclear ribonucleoprotein complex;spliceosomal complex;U5 snRNP	O75643	92	51.3	323.31	1.36415
494	O75694	Nuclear pore complex protein Nup155	NUP155	+			HIDDEN		-0.299269	0.0421253	0.220069	biological regulation;biosynthetic process;carbohydrate metabolic process;carbohydrate transport;cell cycle;cell cycle process;cell surface receptor linked signaling pathway;cellular biosynthetic process;cellular component disassembly;cellular component disassembly at cellular level;cellular component organization;cellular component organization at cellular level;cellular component organization o…	cell part;envelope;intracellular organelle part;intracellular part;macromolecular complex;membrane;membrane part;nuclear envelope;nuclear membrane;nuclear part;nuclear pore;organelle envelope;organelle membrane;organelle part;pore complex;protein complex	O75694	38	36.6	128.37	1.37546
495	O75695	Protein XRP2	RP2						-0.288089	0.132215	0.342425	anatomical structure morphogenesis;biological regulation;biosynthetic process;cell morphogenesis;cellular biosynthetic process;cellular component morphogenesis;cellular component organization;cellular component organization at cellular level;cellular component organization or biogenesis;cellular component organization or biogenesis at cellular level;cellular developmental process;cellular macromo…	cell part;cell projection;centriole;cilium;cytoplasm;cytoplasmic part;cytoplasmic vesicle;cytoskeletal part;extracellular membrane-bounded organelle;extracellular organelle;extracellular region part;extracellular vesicular exosome;Golgi apparatus;intracellular membrane-bounded organelle;intracellular non-membrane-bounded organelle;intracellular organelle;intracellular organelle part;intracellular…	O75695	5	13.4	10.562	0.87872
496	O75717	WD repeat and HMG-box DNA-binding protein 1	WDHD1						0.0128918	0.881941	0.969959	biological regulation;cellular component maintenance;cellular component maintenance at cellular level;cellular component organization;cellular component organization at cellular level;cellular component organization or biogenesis;cellular component organization or biogenesis at cellular level;cellular macromolecule metabolic process;cellular metabolic process;cellular nitrogen compound metabolic …	cell part;chromosomal part;chromosome, centromeric region;cytoplasm;intracellular organelle part;intracellular part;nuclear part;nucleoplasm;organelle part	O75717	24	31.7	107.13	0.0545606
497	O75718	Cartilage-associated protein	CRTAP						-0.212086	0.341069	0.595907	biological regulation;cellular component organization;cellular component organization at cellular level;cellular component organization or biogenesis;cellular component organization or biogenesis at cellular level;cellular macromolecule metabolic process;cellular metabolic process;cellular process;cellular protein metabolic process;chaperone-mediated protein folding;extracellular matrix organizat…	cell part;cytoplasmic part;endoplasmic reticulum;endoplasmic reticulum lumen;endoplasmic reticulum part;extracellular matrix;extracellular region part;extracellular space;intracellular membrane-bounded organelle;intracellular organelle;intracellular organelle lumen;intracellular organelle part;intracellular part;macromolecular complex;membrane-bounded organelle;membrane-enclosed lumen;organelle;o…	O75718	16	43.9	37.19	0.467158
498	O75746	Calcium-binding mitochondrial carrier protein Aralar1	SLC25A12						-0.0474288	0.749216	0.913131	acidic amino acid transport;alcohol biosynthetic process;alcohol metabolic process;amine transport;amino acid transport;anion transport;aspartate transport;biosynthetic process;carbohydrate biosynthetic process;carbohydrate metabolic process;carboxylic acid transport;cellular biosynthetic process;cellular carbohydrate biosynthetic process;cellular carbohydrate metabolic process;cellular metabolic…	cell part;cytoplasmic part;integral to membrane;intracellular membrane-bounded organelle;intracellular organelle;intracellular organelle part;intracellular part;intrinsic to membrane;membrane;membrane part;membrane-bounded organelle;mitochondrial inner membrane;mitochondrial membrane;mitochondrial part;mitochondrion;organelle;organelle inner membrane;organelle membrane;organelle part	O75746	13	25.5	16.254	0.125393
500	O75787	Renin receptor	ATP6AP2	+	+	+	HIDDEN	HIDDEN_FC2	-1.28467	0.00278589	0.0114839	anatomical structure morphogenesis;angiotensin maturation;anterior/posterior pattern specification;biological regulation;cellular macromolecule metabolic process;cellular metabolic process;cellular process;cellular protein metabolic process;developmental pigmentation;developmental process;eye pigmentation;head morphogenesis;hormone metabolic process;macromolecule metabolic process;metabolic proce…	cell body;cell part;cell projection;external side of plasma membrane;extracellular membrane-bounded organelle;extracellular organelle;extracellular region part;extracellular vesicular exosome;integral to membrane;intrinsic to membrane;membrane;membrane part;membrane-bounded organelle;membrane-bounded vesicle;neuron projection;organelle;plasma membrane;plasma membrane part;vesicle	O75787	14	44.6	32.505	2.55504
501	O75792	Ribonuclease H2 subunit A	RNASEH2A						0.107529	0.596716	0.818918	biosynthetic process;catabolic process;cellular biosynthetic process;cellular catabolic process;cellular macromolecule biosynthetic process;cellular macromolecule catabolic process;cellular macromolecule metabolic process;cellular metabolic process;cellular nitrogen compound metabolic process;cellular process;cellular response to stimulus;cellular response to stress;DNA metabolic process;DNA repa…	cell part;intracellular membrane-bounded organelle;intracellular organelle;intracellular part;macromolecular complex;membrane-bounded organelle;nucleus;organelle;protein complex;ribonuclease H2 complex	O75792	9	37.8	27.672	0.224232
502	O75818	Ribonuclease P protein subunit p40	RPP40						0.104905	0.705829	0.867239	cellular macromolecule metabolic process;cellular metabolic process;cellular nitrogen compound metabolic process;cellular process;macromolecule metabolic process;metabolic process;ncRNA metabolic process;ncRNA processing;nitrogen compound metabolic process;nucleic acid metabolic process;nucleobase-containing compound metabolic process;primary metabolic process;RNA metabolic process;RNA processing…	cell part;intracellular membrane-bounded organelle;intracellular organelle;intracellular organelle part;intracellular part;macromolecular complex;membrane-bounded organelle;multimeric ribonuclease P complex;nuclear part;nucleolar part;nucleolar ribonuclease P complex;nucleus;organelle;organelle part;ribonuclease P complex;ribonucleoprotein complex	O75818	4	16.8	6.8484	0.151301
503	O75821	Eukaryotic translation initiation factor 3 subunit G	EIF3G						-0.260434	0.160914	0.396131	biological regulation;biosynthetic process;cellular biosynthetic process;cellular component assembly;cellular component assembly at cellular level;cellular component organization;cellular component organization at cellular level;cellular component organization or biogenesis;cellular component organization or biogenesis at cellular level;cellular macromolecular complex assembly;cellular macromolec…	cell part;cytoplasm;cytoplasmic part;cytosol;eukaryotic 43S preinitiation complex;eukaryotic 48S preinitiation complex;eukaryotic translation initiation factor 3 complex;intracellular part;macromolecular complex;perinuclear region of cytoplasm;protein complex;ribonucleoprotein complex;translation preinitiation complex	O75821	14	55.6	59.577	0.793405
504	O75822	Eukaryotic translation initiation factor 3 subunit J	EIF3J						-0.0424595	0.651522	0.898791	biological regulation;biosynthetic process;cellular biosynthetic process;cellular component assembly;cellular component assembly at cellular level;cellular component organization;cellular component organization at cellular level;cellular component organization or biogenesis;cellular component organization or biogenesis at cellular level;cellular macromolecular complex assembly;cellular macromolec…	cell part;cytoplasmic part;cytosol;eukaryotic 43S preinitiation complex;eukaryotic 48S preinitiation complex;eukaryotic translation initiation factor 3 complex;intracellular part;macromolecular complex;protein complex;ribonucleoprotein complex;translation preinitiation complex	O75822	11	46.9	42.561	0.186071
505	O75832	26S proteasome non-ATPase regulatory subunit 10	PSMD10						0.126943	0.211416	0.618423	activation of immune response;activation of innate immune response;anaphase-promoting complex-dependent proteasomal ubiquitin-dependent protein catabolic process;antigen processing and presentation;antigen processing and presentation of exogenous antigen;antigen processing and presentation of exogenous peptide antigen;antigen processing and presentation of exogenous peptide antigen via MHC class …	cell part;cytoplasm;cytoplasmic part;cytoskeleton;cytosol;intermediate filament cytoskeleton;intracellular membrane-bounded organelle;intracellular non-membrane-bounded organelle;intracellular organelle;intracellular organelle part;intracellular part;macromolecular complex;membrane-bounded organelle;non-membrane-bounded organelle;nuclear part;nucleoplasm;nucleus;organelle;organelle part;proteasom…	O75832	6	27	18.101	0.674861
506	O75844	CAAX prenyl protease 1 homolog	ZMPSTE24						0.11514	0.617636	0.823734	CAAX-box protein processing;catabolic process;cellular catabolic process;cellular component organization;cellular component organization or biogenesis;cellular macromolecule catabolic process;cellular macromolecule metabolic process;cellular membrane organization;cellular metabolic process;cellular process;macromolecule catabolic process;macromolecule metabolic process;membrane organization;metab…	cell part;cytoplasmic part;endoplasmic reticulum membrane;endoplasmic reticulum part;extracellular membrane-bounded organelle;extracellular organelle;extracellular region part;extracellular vesicular exosome;integral to membrane;intracellular organelle part;intracellular part;intrinsic to membrane;membrane;membrane part;membrane-bounded organelle;membrane-bounded vesicle;nuclear inner membrane;nu…	O75844	9	24.8	22.929	0.209268
507	O75874	Isocitrate dehydrogenase [NADP] cytoplasmic	IDH1						0.606245	0.0597431	0.143571	2-oxoglutarate metabolic process;acetyl-CoA catabolic process;acetyl-CoA metabolic process;amine metabolic process;anatomical structure development;carbohydrate metabolic process;carboxylic acid metabolic process;catabolic process;cellular aldehyde metabolic process;cellular amine metabolic process;cellular amino acid metabolic process;cellular carbohydrate metabolic process;cellular catabolic pr…	cell part;cytoplasm;cytoplasmic part;cytosol;extracellular membrane-bounded organelle;extracellular organelle;extracellular region part;extracellular vesicular exosome;intracellular membrane-bounded organelle;intracellular organelle;intracellular organelle lumen;intracellular organelle part;intracellular part;membrane-bounded organelle;membrane-bounded vesicle;membrane-enclosed lumen;microbody;mi…	O75874	10	26.8	17.239	1.22371
508	O75880	Protein SCO1 homolog, mitochondrial	SCO1						-0.122806	0.513767	0.769842	biological regulation;cation homeostasis;cation transport;cellular cation homeostasis;cellular chemical homeostasis;cellular component assembly;cellular component assembly at cellular level;cellular component organization;cellular component organization at cellular level;cellular component organization or biogenesis;cellular component organization or biogenesis at cellular level;cellular copper i…	cell part;contractile fiber;cytoplasmic part;intracellular membrane-bounded organelle;intracellular non-membrane-bounded organelle;intracellular organelle;intracellular organelle part;intracellular part;membrane;membrane-bounded organelle;mitochondrial inner membrane;mitochondrial membrane;mitochondrial part;mitochondrion;myofibril;non-membrane-bounded organelle;organelle;organelle inner membrane…	O75880	6	21.9	11.025	0.289233
511	O75909	Cyclin-K	CCNK						-0.258558	0.111439	0.343129	biological regulation;biosynthetic process;cell cycle phase;cell cycle process;cell division;cellular biosynthetic process;cellular component organization;cellular component organization at cellular level;cellular component organization or biogenesis;cellular component organization or biogenesis at cellular level;cellular macromolecule biosynthetic process;cellular macromolecule metabolic process…	cell part;intracellular membrane-bounded organelle;intracellular organelle;intracellular part;membrane-bounded organelle;nucleus;organelle	O75909	9	24.5	36.592	0.952963
512	O75915	PRA1 family protein 3	ARL6IP5						-0.461774	0.0558768	0.161926	acidic amino acid transport;amine transport;amino acid transport;anion transport;biological regulation;carboxylic acid transport;cellular chemical homeostasis;cellular homeostasis;cellular ion homeostasis;cellular process;chemical homeostasis;establishment of localization;homeostatic process;induction of apoptosis;induction of apoptosis by intracellular signals;induction of apoptosis by oxidative…	cell part;cytoplasmic part;endoplasmic reticulum;endoplasmic reticulum membrane;endoplasmic reticulum part;extracellular membrane-bounded organelle;extracellular organelle;extracellular region part;extracellular vesicular exosome;integral to membrane;intracellular membrane-bounded organelle;intracellular organelle;intracellular organelle part;intracellular part;intrinsic to membrane;membrane;memb…	O75915	7	30.3	68.719	1.25277
513	O75925	E3 SUMO-protein ligase PIAS1	PIAS1						-0.133055	0.28307	0.651425	androgen receptor signaling pathway;biological regulation;biosynthetic process;cell surface receptor linked signaling pathway;cellular biosynthetic process;cellular component assembly;cellular component assembly at cellular level;cellular component organization;cellular component organization at cellular level;cellular component organization or biogenesis;cellular component organization or biogen…	cell part;intracellular membrane-bounded organelle;intracellular organelle;intracellular organelle part;intracellular part;membrane-bounded organelle;nuclear body;nuclear part;nuclear speck;nucleoplasm;nucleoplasm part;nucleus;organelle;organelle part;PML body	O75925;O75928	12	31	33.522	0.548106
514	O75934	Pre-mRNA-splicing factor SPF27	BCAS2						0.101672	0.563026	0.809576	cellular macromolecule metabolic process;cellular metabolic process;cellular nitrogen compound metabolic process;cellular process;gene expression;macromolecule metabolic process;metabolic process;mRNA metabolic process;mRNA processing;nitrogen compound metabolic process;nuclear mRNA splicing, via spliceosome;nucleic acid metabolic process;nucleobase-containing compound metabolic process;primary m…	cell junction;cell part;intracellular membrane-bounded organelle;intracellular non-membrane-bounded organelle;intracellular organelle;intracellular organelle part;intracellular part;macromolecular complex;membrane-bounded organelle;non-membrane-bounded organelle;nuclear part;nucleolus;nucleoplasm;nucleus;organelle;organelle part;ribonucleoprotein complex;spliceosomal complex	O75934	11	59.6	51.1	0.249472
516	O75937	DnaJ homolog subfamily C member 8	DNAJC8						0.0640335	0.743671	0.898476	cellular macromolecule metabolic process;cellular metabolic process;cellular nitrogen compound metabolic process;cellular process;gene expression;macromolecule metabolic process;metabolic process;mRNA metabolic process;mRNA processing;nitrogen compound metabolic process;nuclear mRNA splicing, via spliceosome;nucleic acid metabolic process;nucleobase-containing compound metabolic process;primary m…	cell part;intracellular organelle part;intracellular part;nuclear part;nucleoplasm;organelle part	O75937	8	42.7	28.348	0.128619
517	O75940	Survival of motor neuron-related-splicing factor 30	SMNDC1						0.493505	0.0539019	0.148387	apoptosis;cell death;cellular component assembly;cellular component assembly at cellular level;cellular component organization;cellular component organization at cellular level;cellular component organization or biogenesis;cellular component organization or biogenesis at cellular level;cellular macromolecular complex assembly;cellular macromolecular complex subunit organization;cellular macromole…	Cajal body;cell part;cytoplasm;cytoskeleton;intermediate filament cytoskeleton;intracellular membrane-bounded organelle;intracellular non-membrane-bounded organelle;intracellular organelle;intracellular organelle part;intracellular part;macromolecular complex;membrane-bounded organelle;non-membrane-bounded organelle;nuclear body;nuclear part;nuclear speck;nucleoplasm;nucleoplasm part;nucleus;orga…	O75940	6	43.3	27.832	1.2684
518	O75943	Cell cycle checkpoint protein RAD17	RAD17	+	+	+	HIDDEN		-0.800864	0.000970465	0.00962162	biological regulation;biosynthetic process;cell cycle checkpoint;cellular biosynthetic process;cellular macromolecule biosynthetic process;cellular macromolecule metabolic process;cellular metabolic process;cellular nitrogen compound metabolic process;cellular process;cellular response to stimulus;cellular response to stress;DNA damage checkpoint;DNA integrity checkpoint;DNA metabolic process;DNA…	cell part;chromosomal part;intracellular membrane-bounded organelle;intracellular organelle;intracellular organelle part;intracellular part;macromolecular complex;membrane-bounded organelle;nuclear part;nucleoplasm;nucleus;organelle;organelle part;protein complex;Rad17 RFC-like complex	O75943	13	26	26.582	3.01302
519	O75947	ATP synthase subunit d, mitochondrial	ATP5H						-0.0986582	0.570906	0.814551	ATP biosynthetic process;ATP metabolic process;ATP synthesis coupled proton transport;biosynthetic process;cation transport;cellular biosynthetic process;cellular metabolic process;cellular nitrogen compound biosynthetic process;cellular nitrogen compound metabolic process;cellular process;electron transport chain;energy coupled proton transport, down electrochemical gradient;establishment of loc…	cell part;cytoplasm;cytoplasmic part;extracellular membrane-bounded organelle;extracellular organelle;extracellular region part;extracellular vesicular exosome;intracellular membrane-bounded organelle;intracellular organelle;intracellular organelle part;intracellular part;macromolecular complex;membrane;membrane part;membrane-bounded organelle;membrane-bounded vesicle;mitochondrial inner membrane…	O75947	10	67.1	50.028	0.243435
520	O75955	Flotillin-1	FLOT1						-0.272467	0.243548	0.468648	anatomical structure morphogenesis;axonogenesis;biological regulation;cell part morphogenesis;cell projection morphogenesis;cell projection organization;cellular component assembly;cellular component assembly at cellular level;cellular component disassembly;cellular component disassembly at cellular level;cellular component morphogenesis;cellular component organization;cellular component organiza…	adherens junction;anchoring junction;caveola;cell junction;cell part;cell-substrate adherens junction;cell-substrate junction;centriolar satellite;cytoplasmic membrane-bounded vesicle;cytoplasmic part;cytoplasmic vesicle;cytoskeletal part;endosome;extracellular membrane-bounded organelle;extracellular organelle;extracellular region part;extracellular vesicular exosome;flotillin complex;focal adhe…	O75955	16	53.9	48.61	0.613415
521	O75964	ATP synthase subunit g, mitochondrial	ATP5L						0.201429	0.202397	0.500447	ATP biosynthetic process;ATP metabolic process;ATP synthesis coupled proton transport;biosynthetic process;cation transport;cellular biosynthetic process;cellular metabolic process;cellular nitrogen compound biosynthetic process;cellular nitrogen compound metabolic process;cellular process;electron transport chain;energy coupled proton transport, down electrochemical gradient;establishment of loc…	cell part;cytoplasmic part;extracellular membrane-bounded organelle;extracellular organelle;extracellular region part;extracellular vesicular exosome;intracellular membrane-bounded organelle;intracellular organelle;intracellular organelle part;intracellular part;macromolecular complex;membrane;membrane part;membrane-bounded organelle;membrane-bounded vesicle;mitochondrial inner membrane;mitochond…	O75964	5	46.6	15.227	0.693795
522	O75976	Carboxypeptidase D	CPD						-0.0560958	0.748963	0.906965		cell part;extracellular membrane-bounded organelle;extracellular organelle;extracellular region part;extracellular vesicular exosome;integral to membrane;intrinsic to membrane;membrane;membrane part;membrane-bounded organelle;membrane-bounded vesicle;organelle;vesicle	O75976	16	18.6	43.335	0.12554
523	O76003	Glutaredoxin-3	GLRX3						-0.162368	0.395926	0.677612	biological regulation;cell redox homeostasis;cellular homeostasis;cellular process;homeostatic process;negative regulation of biological process;negative regulation of cardiac muscle hypertrophy;negative regulation of multicellular organismal process;negative regulation of muscle hypertrophy;regulation of biological process;regulation of biological quality;regulation of cardiac muscle hypertrophy…	cell cortex;cell part;contractile fiber part;cytoplasmic part;extracellular membrane-bounded organelle;extracellular organelle;extracellular region part;extracellular vesicular exosome;intracellular part;membrane-bounded organelle;membrane-bounded vesicle;organelle;organelle part;vesicle;Z disc	O76003	8	31.9	14.441	0.402386
524	O76021	Ribosomal L1 domain-containing protein 1	RSL1D1	+			HIDDEN		-0.504121	0.0284245	0.107759	biological regulation;cell differentiation;cellular developmental process;cellular process;developmental process;osteoblast differentiation;regulation of apoptosis;regulation of biological process;regulation of cell aging;regulation of cell death;regulation of cellular process;regulation of cellular response to stress;regulation of cellular senescence;regulation of developmental process;regulatio…	cell part;intracellular non-membrane-bounded organelle;intracellular organelle;intracellular organelle part;intracellular part;membrane;non-membrane-bounded organelle;nuclear part;nucleolus;organelle;organelle part	O76021	5	14.9	13.145	1.54631
525	O76031	ATP-dependent Clp protease ATP-binding subunit clpX-like, mitochondrial	CLPX						-0.316749	0.0773171	0.26078	biological regulation;cellular macromolecule metabolic process;cellular metabolic process;cellular process;cellular protein metabolic process;macromolecule metabolic process;metabolic process;positive regulation of catalytic activity;positive regulation of hydrolase activity;positive regulation of molecular function;positive regulation of peptidase activity;primary metabolic process;protein foldi…	cell part;cytoplasm;cytoplasmic part;endopeptidase Clp complex;intracellular membrane-bounded organelle;intracellular non-membrane-bounded organelle;intracellular organelle;intracellular organelle lumen;intracellular organelle part;intracellular part;macromolecular complex;membrane;membrane-bounded organelle;membrane-enclosed lumen;mitochondrial endopeptidase Clp complex;mitochondrial inner membr…	O76031	29	58.3	177.69	1.11172
526	O76061	Stanniocalcin-2	STC2						0.340806	0.198383	0.381591	anatomical structure development;biological regulation;calcium ion homeostasis;cation homeostasis;cellular calcium ion homeostasis;cellular cation homeostasis;cellular chemical homeostasis;cellular divalent inorganic cation homeostasis;cellular homeostasis;cellular ion homeostasis;cellular metal ion homeostasis;cellular process;cellular response to chemical stimulus;cellular response to hypoxia;c…	cell part;cytoplasmic part;endoplasmic reticulum;extracellular region part;extracellular space;Golgi apparatus;intracellular membrane-bounded organelle;intracellular organelle;intracellular part;membrane-bounded organelle;organelle;perinuclear region of cytoplasm	O76061	6	28.5	12.693	0.702495
527	O76070	Gamma-synuclein	SNCG	+	+	+	EXPOSED		0.966824	0.0119272	0.03084	adult behavior;adult locomotory behavior;aggressive behavior;behavior;behavioral interaction between organisms;biological regulation;cell communication;cell-cell signaling;cellular component organization;cellular component organization or biogenesis;cellular process;cellular response to abiotic stimulus;cellular response to chemical stimulus;cellular response to hydrostatic pressure;cellular resp…	axon part;axon terminus;cell body;cell part;cell projection part;cytoplasm;cytoplasmic part;cytoskeletal part;extracellular membrane-bounded organelle;extracellular organelle;extracellular region part;extracellular vesicular exosome;intracellular non-membrane-bounded organelle;intracellular organelle;intracellular organelle part;intracellular part;membrane;membrane-bounded organelle;membrane-boun…	O76070	6	53.5	33.939	1.92346
528	O76071	Probable cytosolic iron-sulfur protein assembly protein CIAO1	CIAO1						-0.05937	0.753412	0.905259	biological regulation;biosynthetic process;cellular biosynthetic process;cellular metabolic process;cellular process;chromosome segregation;cofactor biosynthetic process;cofactor metabolic process;iron-sulfur cluster assembly;metabolic process;metallo-sulfur cluster assembly;positive regulation of biological process;positive regulation of cell proliferation;positive regulation of cellular process…	cell part;cytoskeletal part;intracellular organelle part;intracellular part;macromolecular complex;MMXD complex;organelle part;protein complex	O76071	13	53.7	57.292	0.122968
529	O76094	Signal recognition particle subunit SRP72	SRP72						-0.40704	0.314737	0.481005	biosynthetic process;cellular biosynthetic process;cellular macromolecule biosynthetic process;cellular macromolecule metabolic process;cellular metabolic process;cellular process;cellular protein metabolic process;cotranslational protein targeting to membrane;establishment of localization;establishment of localization in cell;establishment of protein localization;establishment of protein localiz…	cell part;cytoplasm;cytoplasmic part;cytosol;endoplasmic reticulum;intracellular membrane-bounded organelle;intracellular non-membrane-bounded organelle;intracellular organelle;intracellular organelle part;intracellular part;macromolecular complex;membrane;membrane-bounded organelle;non-membrane-bounded organelle;nuclear part;nucleolus;organelle;organelle part;plasma membrane;ribonucleoprotein co…	O76094	7	19.2	28.43	0.502053
531	O94766	Galactosylgalactosylxylosylprotein 3-beta-glucuronosyltransferase 3	B3GAT3						1.02883	0.367831	0.459724	amine metabolic process;aminoglycan biosynthetic process;aminoglycan metabolic process;biological regulation;biosynthetic process;carbohydrate biosynthetic process;carbohydrate metabolic process;cellular biosynthetic process;cellular carbohydrate metabolic process;cellular macromolecule biosynthetic process;cellular macromolecule metabolic process;cellular metabolic process;cellular process;cellu…	cell part;cis-Golgi network;cytoplasmic part;extracellular membrane-bounded organelle;extracellular organelle;extracellular region part;extracellular vesicular exosome;Golgi apparatus;Golgi apparatus part;Golgi membrane;integral to membrane;intracellular membrane-bounded organelle;intracellular organelle;intracellular organelle part;intracellular part;intrinsic to membrane;membrane;membrane part;…	O94766	2	12.2	10.095	0.434352
532	O94776	Metastasis-associated protein MTA2	MTA2	+	+	+	HIDDEN		-0.44614	0.00040984	0.0223415	ATP-dependent chromatin remodeling;biological regulation;cellular component organization;cellular component organization at cellular level;cellular component organization or biogenesis;cellular component organization or biogenesis at cellular level;cellular macromolecule metabolic process;cellular metabolic process;cellular nitrogen compound metabolic process;cellular process;chromatin assembly o…	cell part;chromatin;chromatin remodeling complex;chromosomal part;histone deacetylase complex;intracellular organelle part;intracellular part;macromolecular complex;membrane;nuclear chromatin;nuclear chromosome part;nuclear part;nucleoplasm;nucleoplasm part;NuRD complex;organelle part;protein complex;transcription factor complex;transcriptional repressor complex	O94776	12	22.6	24.678	3.38739
534	O94826	Mitochondrial import receptor subunit TOM70	TOMM70A						0.0555477	0.575271	0.868085	cellular macromolecule metabolic process;cellular metabolic process;cellular process;cellular protein metabolic process;establishment of localization;establishment of localization in cell;establishment of protein localization;establishment of protein localization in mitochondrion;establishment of protein localization to organelle;intracellular protein transport;intracellular transport;macromolecu…	cell part;cytoplasmic part;extracellular membrane-bounded organelle;extracellular organelle;extracellular region part;extracellular vesicular exosome;integral to membrane;intracellular membrane-bounded organelle;intracellular organelle;intracellular organelle part;intracellular part;intrinsic to membrane;macromolecular complex;membrane;membrane part;membrane-bounded organelle;membrane-bounded ves…	O94826	24	56.4	137.23	0.240127
535	O94842	TOX high mobility group box family member 4	TOX4						-0.235614	0.171216	0.429624	biological regulation;cellular component organization;cellular component organization at cellular level;cellular component organization or biogenesis;cellular component organization or biogenesis at cellular level;cellular process;chromatin modification;chromatin organization;chromatin remodeling;chromosome organization;organelle organization;regulation of biological process;regulation of biosynt…	cell part;chromatin;chromosomal part;intracellular organelle part;intracellular part;macromolecular complex;nuclear part;nucleoplasm;organelle part;protein complex;protein serine/threonine phosphatase complex;PTW/PP1 phosphatase complex	O94842;O15405;Q96NM4;O94900	13	31.9	52.238	0.766455
536	O94864	STAGA complex 65 subunit gamma	SUPT7L						-0.693012	0.454582	0.589012	biological regulation;biosynthetic process;cellular biosynthetic process;cellular component organization;cellular component organization at cellular level;cellular component organization or biogenesis;cellular component organization or biogenesis at cellular level;cellular macromolecule biosynthetic process;cellular macromolecule metabolic process;cellular metabolic process;cellular nitrogen comp…	cell part;histone acetyltransferase complex;intracellular membrane-bounded organelle;intracellular organelle;intracellular organelle part;intracellular part;macromolecular complex;membrane-bounded organelle;nuclear part;nucleoplasm part;nucleus;organelle;organelle part;protein complex;SAGA-type complex;STAGA complex	O94864	6	31.9	20.226	0.342388
537	O94874	E3 UFM1-protein ligase 1	UFL1						-0.25578	0.0606495	0.285953	biological regulation;cell differentiation;cellular developmental process;cellular macromolecule metabolic process;cellular metabolic process;cellular process;cellular protein metabolic process;cellular response to stimulus;cellular response to stress;developmental process;macromolecule metabolic process;macromolecule modification;metabolic process;negative regulation of biological process;negati…	cell part;cytoplasm;cytoplasmic part;cytosol;endoplasmic reticulum;endoplasmic reticulum membrane;endoplasmic reticulum part;intracellular membrane-bounded organelle;intracellular organelle;intracellular organelle part;intracellular part;macromolecular complex;membrane;membrane part;membrane-bounded organelle;nuclear part;nucleoplasm;nucleus;organelle;organelle membrane;organelle part;protein com…	O94874	23	36.6	58.354	1.21717
538	O94888	UBX domain-containing protein 7	UBXN7						-0.277014	0.315664	0.538757		Cdc48p-Npl4p-Ufd1p AAA ATPase complex;cell part;cytoplasmic part;endoplasmic reticulum part;intracellular organelle part;intracellular part;macromolecular complex;membrane part;nuclear part;nucleoplasm;organelle part;protein complex	O94888	12	37.2	33.238	0.500775
540	O94905	Erlin-2	ERLIN2						-0.193165	0.156413	0.462796	catabolic process;cellular catabolic process;cellular macromolecule catabolic process;cellular macromolecule metabolic process;cellular metabolic process;cellular process;ER-associated protein catabolic process;macromolecule catabolic process;macromolecule metabolic process;metabolic process;modification-dependent macromolecule catabolic process;modification-dependent protein catabolic process;pr…	cell part;cytoplasm;cytoplasmic part;endoplasmic reticulum;endoplasmic reticulum membrane;endoplasmic reticulum part;extracellular membrane-bounded organelle;extracellular organelle;extracellular region part;extracellular vesicular exosome;integral to membrane;intracellular membrane-bounded organelle;intracellular organelle;intracellular organelle part;intracellular part;intrinsic to membrane;mac…	O94905	15	56	39.407	0.805726
541	O94906	Pre-mRNA-processing factor 6	PRPF6						-0.115215	0.276301	0.676591	assembly of spliceosomal tri-snRNP;biological regulation;cellular component assembly;cellular component assembly at cellular level;cellular component organization;cellular component organization at cellular level;cellular component organization or biogenesis;cellular component organization or biogenesis at cellular level;cellular macromolecular complex assembly;cellular macromolecular complex sub…	catalytic step 2 spliceosome;cell part;intracellular membrane-bounded organelle;intracellular organelle;intracellular organelle part;intracellular part;macromolecular complex;membrane;membrane-bounded organelle;nuclear body;nuclear part;nuclear speck;nucleoplasm;nucleoplasm part;nucleus;organelle;organelle part;ribonucleoprotein complex;small nuclear ribonucleoprotein complex;spliceosomal complex…	O94906	41	47.3	142.67	0.558618
542	O94913	Pre-mRNA cleavage complex 2 protein Pcf11	PCF11						-0.159345	0.447672	0.706776	biosynthetic process;cellular biosynthetic process;cellular macromolecule biosynthetic process;cellular macromolecule metabolic process;cellular metabolic process;cellular nitrogen compound metabolic process;cellular process;gene expression;macromolecule biosynthetic process;macromolecule metabolic process;metabolic process;mRNA 3'-end processing;mRNA cleavage;mRNA metabolic process;mRNA polyaden…	cell part;cytoplasm;intracellular organelle part;intracellular part;macromolecular complex;mRNA cleavage factor complex;nuclear part;nucleoplasm;nucleoplasm part;organelle part;protein complex	O94913	17	17.4	35.695	0.34904
544	O94919	Endonuclease domain-containing 1 protein	ENDOD1						-0.0155646	0.963221	0.979438		cell part;extracellular membrane-bounded organelle;extracellular organelle;extracellular region part;extracellular vesicular exosome;membrane;membrane-bounded organelle;membrane-bounded vesicle;organelle;vesicle	O94919	3	14.2	12.622	0.0162738
545	O94923	D-glucuronyl C5-epimerase	GLCE						-0.174045	0.543686	0.751338	amine metabolic process;aminoglycan biosynthetic process;aminoglycan metabolic process;biosynthetic process;carbohydrate biosynthetic process;carbohydrate metabolic process;cellular biosynthetic process;cellular macromolecule biosynthetic process;cellular macromolecule metabolic process;cellular metabolic process;cellular process;glycoprotein biosynthetic process;glycoprotein metabolic process;gl…	cell part;cytoplasmic part;Golgi apparatus;Golgi apparatus part;Golgi membrane;integral to membrane;intracellular membrane-bounded organelle;intracellular organelle;intracellular organelle part;intracellular part;intrinsic to membrane;membrane;membrane part;membrane-bounded organelle;organelle;organelle membrane;organelle part	O94923	12	28.4	24.586	0.264652
546	O94925	Glutaminase kidney isoform, mitochondrial	GLS						0.0611331	0.738803	0.898582	amine biosynthetic process;amine catabolic process;amine metabolic process;behavior;behavioral interaction between organisms;biological regulation;biosynthetic process;carboxylic acid biosynthetic process;carboxylic acid catabolic process;carboxylic acid metabolic process;catabolic process;cell communication;cell-cell signaling;cellular amine metabolic process;cellular amino acid biosynthetic pro…	cell part;cytoplasmic part;cytosol;intracellular membrane-bounded organelle;intracellular organelle;intracellular organelle lumen;intracellular organelle part;intracellular part;membrane-bounded organelle;membrane-enclosed lumen;mitochondrial matrix;mitochondrial part;mitochondrion;organelle;organelle lumen;organelle part	O94925	12	28.8	25.296	0.131471
548	O94973	AP-2 complex subunit alpha-2	AP2A2						-0.715826	0.209328	0.304947	antigen processing and presentation;antigen processing and presentation of exogenous antigen;antigen processing and presentation of exogenous peptide antigen;antigen processing and presentation of exogenous peptide antigen via MHC class II;antigen processing and presentation of peptide antigen;antigen processing and presentation of peptide antigen via MHC class II;antigen processing and presentat…	AP-2 adaptor complex;AP-type membrane coat adaptor complex;cell part;clathrin adaptor complex;clathrin coated vesicle membrane;clathrin-coated endocytic vesicle membrane;coated vesicle membrane;cytoplasmic membrane-bounded vesicle;cytoplasmic part;cytoplasmic vesicle;cytoplasmic vesicle membrane;cytoplasmic vesicle part;cytosol;endocytic vesicle membrane;intracellular membrane-bounded organelle;i…	O94973	14	23.3	24.65	0.679172
549	O94979	Protein transport protein Sec31A	SEC31A						0.0935764	0.358233	0.74303	antigen processing and presentation;antigen processing and presentation of exogenous antigen;antigen processing and presentation of exogenous peptide antigen;antigen processing and presentation of exogenous peptide antigen via MHC class II;antigen processing and presentation of peptide antigen;antigen processing and presentation of peptide antigen via MHC class I;antigen processing and presentati…	cell part;coated vesicle;coated vesicle membrane;COPII vesicle coat;cytoplasm;cytoplasmic membrane-bounded vesicle;cytoplasmic part;cytoplasmic vesicle;cytoplasmic vesicle membrane;cytoplasmic vesicle part;cytosol;endoplasmic reticulum;endoplasmic reticulum exit site;endoplasmic reticulum membrane;endoplasmic reticulum part;ER to Golgi transport vesicle;ER to Golgi transport vesicle membrane;Golg…	O94979;Q9NQW1	12	14.7	19.613	0.445834
550	O94992	Protein HEXIM1	HEXIM1						0.156705	0.192739	0.557484	anatomical structure development;biological regulation;biosynthetic process;cellular biosynthetic process;cellular macromolecule biosynthetic process;cellular macromolecule metabolic process;cellular metabolic process;cellular nitrogen compound metabolic process;cellular process;developmental process;heart development;macromolecule biosynthetic process;macromolecule metabolic process;metabolic pr…	cell part;cytoplasm;intracellular membrane-bounded organelle;intracellular organelle;intracellular organelle part;intracellular part;membrane-bounded organelle;nuclear part;nucleoplasm;nucleus;organelle;organelle part	O94992	10	51.8	38.516	0.71503
553	O95071	E3 ubiquitin-protein ligase UBR5	UBR5						-0.121931	0.0539504	0.520034	biological regulation;catabolic process;cell proliferation;cellular catabolic process;cellular macromolecule catabolic process;cellular macromolecule metabolic process;cellular metabolic process;cellular nitrogen compound metabolic process;cellular process;cellular protein metabolic process;cellular response to stimulus;cellular response to stress;DNA metabolic process;DNA repair;intracellular re…	cell part;cytoplasm;intracellular membrane-bounded organelle;intracellular organelle;intracellular organelle part;intracellular part;membrane;membrane-bounded organelle;nuclear part;nucleoplasm;nucleus;organelle;organelle part	O95071	26	14.9	67.94	1.26801
554	O95104	Splicing factor, arginine/serine-rich 15	SCAF4						-0.337074	0.251827	0.438105		cell part;intracellular organelle part;intracellular part;nuclear part;nucleoplasm;organelle part	O95104	8	14.6	18.433	0.598898
555	O95139	NADH dehydrogenase [ubiquinone] 1 beta subcomplex subunit 6	NDUFB6	+	+		HIDDEN		-0.920336	0.0369888	0.0770328	cellular metabolic process;cellular process;electron transport chain;generation of precursor metabolites and energy;metabolic process;mitochondrial electron transport, NADH to ubiquinone;oxidation-reduction process;respiratory electron transport chain;small molecule metabolic process	cell part;cytoplasmic part;integral to membrane;intracellular membrane-bounded organelle;intracellular organelle;intracellular organelle part;intracellular part;intrinsic to membrane;macromolecular complex;membrane;membrane part;membrane-bounded organelle;mitochondrial inner membrane;mitochondrial membrane;mitochondrial membrane part;mitochondrial part;mitochondrial respiratory chain complex I;mi…	O95139	4	37.5	6.9575	1.43193
557	O95159	Zinc finger protein-like 1	ZFPL1						-0.0667108	0.41118	0.811881	biological regulation;cellular process;establishment of localization;regulation of biological process;regulation of biosynthetic process;regulation of cellular biosynthetic process;regulation of cellular macromolecule biosynthetic process;regulation of cellular metabolic process;regulation of cellular process;regulation of gene expression;regulation of macromolecule biosynthetic process;regulatio…	cell part;cytoplasmic part;Golgi apparatus;integral to membrane;intracellular membrane-bounded organelle;intracellular organelle;intracellular part;intrinsic to membrane;membrane part;membrane-bounded organelle;nucleus;organelle	O95159	9	41.9	19.104	0.385968
559	O95168	NADH dehydrogenase [ubiquinone] 1 beta subcomplex subunit 4	NDUFB4						-0.0586027	0.739614	0.899965	cellular metabolic process;cellular process;electron transport chain;generation of precursor metabolites and energy;metabolic process;mitochondrial electron transport, NADH to ubiquinone;oxidation-reduction process;respiratory electron transport chain;response to chemical stimulus;response to oxidative stress;response to stimulus;response to stress;small molecule metabolic process	cell part;cytoplasmic part;extracellular membrane-bounded organelle;extracellular organelle;extracellular region part;extracellular vesicular exosome;integral to membrane;intracellular membrane-bounded organelle;intracellular organelle;intracellular organelle part;intracellular part;intrinsic to membrane;macromolecular complex;membrane;membrane part;membrane-bounded organelle;membrane-bounded ves…	O95168	4	41.1	9.8991	0.130995
560	O95169	NADH dehydrogenase [ubiquinone] 1 beta subcomplex subunit 8, mitochondrial	NDUFB8						-0.0657145	0.832477	0.928129	cellular metabolic process;cellular process;electron transport chain;generation of precursor metabolites and energy;metabolic process;mitochondrial electron transport, NADH to ubiquinone;oxidation-reduction process;respiratory electron transport chain;small molecule metabolic process	cell part;cytoplasmic part;endoplasmic reticulum;integral to membrane;intracellular membrane-bounded organelle;intracellular organelle;intracellular organelle part;intracellular part;intrinsic to membrane;macromolecular complex;membrane;membrane part;membrane-bounded organelle;mitochondrial inner membrane;mitochondrial membrane;mitochondrial membrane part;mitochondrial part;mitochondrial respirat…	O95169	5	36	11.068	0.0796278
561	O95182	NADH dehydrogenase [ubiquinone] 1 alpha subcomplex subunit 7	NDUFA7						1.38705	0.126891	0.163098	cellular metabolic process;cellular process;electron transport chain;generation of precursor metabolites and energy;metabolic process;mitochondrial electron transport, NADH to ubiquinone;oxidation-reduction process;respiratory electron transport chain;small molecule metabolic process	cell part;cytoplasmic part;intracellular organelle part;intracellular part;macromolecular complex;membrane;membrane part;mitochondrial inner membrane;mitochondrial membrane;mitochondrial membrane part;mitochondrial part;mitochondrial respiratory chain complex I;NADH dehydrogenase complex;organelle inner membrane;organelle membrane;organelle part;protein complex;respiratory chain complex I	O95182	3	25.7	8.3023	0.896569
562	O95197	Reticulon-3	RTN3	+			EXPOSED		0.46987	0.0416874	0.143868	apoptosis;cell death;cellular component organization;cellular component organization at cellular level;cellular component organization or biogenesis;cellular component organization or biogenesis at cellular level;cellular process;death;endoplasmic reticulum organization;endoplasmic reticulum tubular network organization;establishment of localization;organelle organization;programmed cell death;tr…	cell part;cytoplasmic part;endoplasmic reticulum;endoplasmic reticulum membrane;endoplasmic reticulum part;extracellular membrane-bounded organelle;extracellular organelle;extracellular region part;extracellular space;extracellular vesicular exosome;Golgi apparatus part;Golgi membrane;integral to membrane;intracellular membrane-bounded organelle;intracellular organelle;intracellular organelle par…	O95197	4	9.4	30.703	1.38
563	O95202	LETM1 and EF-hand domain-containing protein 1, mitochondrial	LETM1						-0.108018	0.483799	0.77143	cellular component organization;cellular component organization at cellular level;cellular component organization or biogenesis;cellular component organization or biogenesis at cellular level;cellular membrane organization;cellular process;cristae formation;inner mitochondrial membrane organization;membrane organization;mitochondrial membrane organization;mitochondrion organization;organelle orga…	cell part;cytoplasmic part;integral to membrane;intracellular membrane-bounded organelle;intracellular organelle;intracellular organelle part;intracellular part;intrinsic to membrane;membrane;membrane part;membrane-bounded organelle;mitochondrial inner membrane;mitochondrial membrane;mitochondrial part;mitochondrion;organelle;organelle inner membrane;organelle membrane;organelle part	O95202	12	26.8	24.414	0.315335
565	O95210	Starch-binding domain-containing protein 1	STBD1						-0.202801	0.377195	0.632343	multicellular organismal process;muscle contraction;muscle system process;system process	cell part;integral to membrane;integral to plasma membrane;intrinsic to membrane;intrinsic to plasma membrane;membrane;membrane part;plasma membrane part	O95210	7	28.5	18.496	0.423434
566	O95218	Zinc finger Ran-binding domain-containing protein 2	ZRANB2	+	+		EXPOSED	EXPOSED_FC2	1.04667	0.0320707	0.0628571	biological regulation;cellular macromolecule metabolic process;cellular metabolic process;cellular nitrogen compound metabolic process;cellular process;macromolecule metabolic process;metabolic process;mRNA metabolic process;mRNA processing;nitrogen compound metabolic process;nucleic acid metabolic process;nucleobase-containing compound metabolic process;primary metabolic process;regulation of bi…	cell part;intracellular membrane-bounded organelle;intracellular organelle;intracellular organelle part;intracellular part;membrane-bounded organelle;nuclear part;nucleoplasm;nucleus;organelle;organelle part	O95218	6	26.7	21.311	1.49389
568	O95229	ZW10 interactor	ZWINT						-0.468021	0.147851	0.282988	biological regulation;cell cycle;cell cycle checkpoint;cell cycle process;cell division;cellular component organization;cellular component organization at cellular level;cellular component organization or biogenesis;cellular component organization or biogenesis at cellular level;cellular process;cellular response to stimulus;chromosome organization;chromosome segregation;establishment of localiza…	cell part;cell projection;chromosomal part;condensed chromosome kinetochore;cytoplasm;cytoplasmic part;cytosol;dendrite;intracellular membrane-bounded organelle;intracellular non-membrane-bounded organelle;intracellular organelle;intracellular organelle part;intracellular part;kinetochore;macromolecular complex;membrane-bounded organelle;neuron projection;non-membrane-bounded organelle;nucleus;or…	O95229	3	13.4	6.7743	0.830177
569	O95232	Luc7-like protein 3	LUC7L3						0.638301	0.0822721	0.16181	cellular component assembly;cellular component assembly at cellular level;cellular component organization;cellular component organization at cellular level;cellular component organization or biogenesis;cellular component organization or biogenesis at cellular level;cellular macromolecular complex assembly;cellular macromolecular complex subunit organization;cellular macromolecule metabolic proces…	cell part;intracellular membrane-bounded organelle;intracellular organelle;intracellular organelle part;intracellular part;macromolecular complex;membrane-bounded organelle;nuclear body;nuclear part;nuclear speck;nucleoplasm;nucleoplasm part;nucleus;organelle;organelle part;ribonucleoprotein complex;small nuclear ribonucleoprotein complex;U1 snRNP	O95232	13	34	64.065	1.08475
570	O95235	Kinesin-like protein KIF20A	KIF20A						-0.614514	0.61562	0.737492	cell cycle;cell cycle cytokinesis;cell cycle process;cellular component movement;cellular component organization;cellular component organization at cellular level;cellular component organization or biogenesis;cellular component organization or biogenesis at cellular level;cellular process;cytokinesis;cytokinesis after mitosis;cytokinetic cell separation;cytokinetic process;cytoskeleton organizati…	cell part;cytoplasmic part;cytoskeletal part;Golgi apparatus;intracellular membrane-bounded organelle;intracellular non-membrane-bounded organelle;intracellular organelle;intracellular organelle part;intracellular part;kinesin complex;macromolecular complex;membrane-bounded organelle;microtubule;microtubule associated complex;midbody;non-membrane-bounded organelle;nuclear part;nucleoplasm;organel…	O95235	12	21.2	17.177	0.210688
573	O95249	Golgi SNAP receptor complex member 1	GOSR1						0.955041	0.31268	0.399533	cellular component organization;cellular component organization or biogenesis;cellular process;endosome transport;ER to Golgi vesicle-mediated transport;establishment of localization;establishment of localization in cell;establishment of protein localization;Golgi vesicle transport;intracellular transport;intra-Golgi vesicle-mediated transport;membrane fusion;membrane organization;protein transpo…	cell part;cis-Golgi network;cytoplasmic part;Golgi apparatus;Golgi apparatus part;Golgi membrane;integral to membrane;intracellular membrane-bounded organelle;intracellular organelle;intracellular organelle part;intracellular part;intrinsic to membrane;macromolecular complex;membrane;membrane part;membrane-bounded organelle;organelle;organelle membrane;organelle part;protein complex;SNARE complex	O95249	5	27.2	10.056	0.5049
574	O95263	High affinity cAMP-specific and IBMX-insensitive 3,5-cyclic phosphodiesterase 8B	PDE8B						-0.021691	0.95885	0.979893	associative learning;behavior;behavioral defense response;behavioral fear response;biological regulation;cAMP catabolic process;cAMP metabolic process;catabolic process;cellular catabolic process;cellular metabolic process;cellular nitrogen compound catabolic process;cellular nitrogen compound metabolic process;cellular process;cellular response to stimulus;cognition;cyclic nucleotide catabolic p…	cell part;cytoplasmic part;cytosol;intracellular part	O95263	3	5.8	5.0164	0.0182492
575	O95292	Vesicle-associated membrane protein-associated protein B/C	VAPB						-0.119474	0.295557	0.677325	activation of signaling protein activity involved in unfolded protein response;biological regulation;biosynthetic process;calcium ion homeostasis;cation homeostasis;cellular biosynthetic process;cellular calcium ion homeostasis;cellular cation homeostasis;cellular chemical homeostasis;cellular component organization;cellular component organization at cellular level;cellular component organization…	cell part;cytoplasmic part;endoplasmic reticulum;endoplasmic reticulum membrane;endoplasmic reticulum part;Golgi apparatus;Golgi apparatus part;Golgi membrane;integral to membrane;intracellular membrane-bounded organelle;intracellular organelle;intracellular organelle part;intracellular part;intrinsic to membrane;membrane;membrane part;membrane-bounded organelle;organelle;organelle membrane;organ…	O95292	12	51.4	57.806	0.529359
576	O95295	SNARE-associated protein Snapin	SNAPIN		+				1.17623	0.0540872	0.0816528	anterograde axon cargo transport;anterograde synaptic vesicle transport;axon cargo transport;biological regulation;cell projection organization;cellular component movement;cellular component organization;cellular component organization at cellular level;cellular component organization or biogenesis;cellular component organization or biogenesis at cellular level;cellular membrane fusion;cellular m…	BLOC complex;BLOC-1 complex;cell junction;cell part;clathrin coated vesicle membrane;clathrin-coated vesicle;coated vesicle;coated vesicle membrane;cytoplasmic membrane-bounded vesicle;cytoplasmic part;cytoplasmic vesicle;cytoplasmic vesicle membrane;cytoplasmic vesicle part;cytosolic part;Golgi apparatus;Golgi apparatus part;Golgi membrane;intracellular membrane-bounded organelle;intracellular n…	O95295	3	34.6	8.5396	1.26691
577	O95297	Myelin protein zero-like protein 1	MPZL1						0.0337296	0.895563	0.957963	biological regulation;cell communication;cell surface receptor linked signaling pathway;cell-cell signaling;cellular process;cellular response to stimulus;enzyme linked receptor protein signaling pathway;regulation of biological process;regulation of cellular process;response to stimulus;signal transduction;signaling;transmembrane receptor protein tyrosine kinase signaling pathway	adherens junction;anchoring junction;cell junction;cell part;cell surface;cell-substrate adherens junction;cell-substrate junction;focal adhesion;integral to membrane;integral to plasma membrane;intrinsic to membrane;intrinsic to plasma membrane;membrane part;plasma membrane part	O95297	5	27.5	12.295	0.0479037
578	O95298;E9PQ53	NADH dehydrogenase [ubiquinone] 1 subunit C2;NADH dehydrogenase [ubiquinone] 1 subunit C2, isoform 2	NDUFC2;NDUFC2-KCTD14						1.27701	0.397089	0.491556	cellular metabolic process;cellular process;electron transport chain;generation of precursor metabolites and energy;metabolic process;mitochondrial electron transport, NADH to ubiquinone;oxidation-reduction process;respiratory electron transport chain;small molecule metabolic process	cell part;cytoplasm;cytoplasmic part;integral to membrane;intracellular organelle part;intracellular part;intrinsic to membrane;macromolecular complex;membrane;membrane part;mitochondrial inner membrane;mitochondrial membrane;mitochondrial membrane part;mitochondrial part;mitochondrial respiratory chain complex I;NADH dehydrogenase complex;organelle inner membrane;organelle membrane;organelle par…	O95298;E9PQ53	6	38.7	7.3387	0.401112
579	O95299	NADH dehydrogenase [ubiquinone] 1 alpha subcomplex subunit 10, mitochondrial	NDUFA10						0.157701	0.211182	0.568732	cellular metabolic process;cellular process;electron transport chain;generation of precursor metabolites and energy;metabolic process;mitochondrial electron transport, NADH to ubiquinone;oxidation-reduction process;respiratory electron transport chain;response to chemical stimulus;response to drug;response to stimulus;small molecule metabolic process	cell part;cytoplasmic part;intracellular organelle lumen;intracellular organelle part;intracellular part;macromolecular complex;membrane;membrane part;membrane-enclosed lumen;mitochondrial inner membrane;mitochondrial matrix;mitochondrial membrane;mitochondrial membrane part;mitochondrial part;mitochondrial respiratory chain complex I;NADH dehydrogenase complex;organelle inner membrane;organelle …	O95299	15	41.1	40.231	0.675344
580	O95302	Peptidyl-prolyl cis-trans isomerase FKBP9	FKBP9						0.714556	0.293141	0.396407	cellular macromolecule metabolic process;cellular metabolic process;cellular process;cellular protein metabolic process;chaperone-mediated protein folding;macromolecule metabolic process;macromolecule modification;metabolic process;peptidyl-amino acid modification;peptidyl-proline modification;primary metabolic process;protein folding;protein metabolic process;protein modification process;protein…	cell part;cytoplasmic part;endoplasmic reticulum;endoplasmic reticulum membrane;endoplasmic reticulum part;intracellular membrane-bounded organelle;intracellular organelle;intracellular organelle part;intracellular part;membrane;membrane part;membrane-bounded organelle;organelle;organelle membrane;organelle part	O95302	5	12.5	9.2305	0.532923
581	O95336	6-phosphogluconolactonase	PGLS						0.0115058	0.960366	0.979706	alcohol catabolic process;alcohol metabolic process;carbohydrate catabolic process;carbohydrate metabolic process;catabolic process;cellular carbohydrate catabolic process;cellular carbohydrate metabolic process;cellular metabolic process;cellular nitrogen compound metabolic process;cellular process;coenzyme metabolic process;cofactor metabolic process;glucose catabolic process;glucose metabolic …	cell part;cytoplasmic part;cytosol;extracellular membrane-bounded organelle;extracellular organelle;extracellular region part;extracellular vesicular exosome;intracellular part;membrane-bounded organelle;membrane-bounded vesicle;organelle;vesicle	O95336	5	34.9	16.226	0.0175633
582	O95347	Structural maintenance of chromosomes protein 2	SMC2						-0.0832259	0.675878	0.866668	cell cycle;cell cycle process;cell division;cellular component organization;cellular component organization at cellular level;cellular component organization or biogenesis;cellular component organization or biogenesis at cellular level;cellular macromolecular complex subunit organization;cellular macromolecule metabolic process;cellular metabolic process;cellular nitrogen compound metabolic proce…	cell part;chromosomal part;chromosome;condensed chromosome;condensin complex;cytoplasm;cytoplasmic part;cytosol;extracellular membrane-bounded organelle;extracellular organelle;extracellular region part;extracellular vesicular exosome;intracellular membrane-bounded organelle;intracellular non-membrane-bounded organelle;intracellular organelle;intracellular organelle part;intracellular part;macrom…	O95347	24	21.6	40.04	0.170132
583	O95361	Tripartite motif-containing protein 16	TRIM16						-0.707696	0.32123	0.429682	biological regulation;cellular component organization;cellular component organization at cellular level;cellular component organization or biogenesis;cellular component organization or biogenesis at cellular level;cellular macromolecule metabolic process;cellular metabolic process;cellular process;cellular protein metabolic process;chromatin modification;chromatin organization;chromosome organiza…	cell part;cytoplasm;intracellular organelle part;intracellular part;nuclear body;nuclear part;nucleoplasm part;organelle part;PML body	O95361;Q309B1	5	13.3	8.5283	0.493184
586	O95373	Importin-7	IPO7	+	+		HIDDEN		-0.608217	0.017115	0.070411	biological regulation;cellular process;cellular response to stimulus;defense response;establishment of localization;establishment of localization in cell;establishment of protein localization;immune response;immune system process;innate immune response;intracellular protein transport;intracellular transport;nuclear import;nuclear transport;nucleocytoplasmic transport;protein import;protein import…	cell part;cytoplasm;intracellular organelle part;intracellular part;macromolecular complex;membrane;membrane part;nuclear part;nuclear pore;nucleoplasm;organelle part;pore complex;protein complex	O95373	18	25.1	55.138	1.76662
589	O95391	Pre-mRNA-splicing factor SLU7	SLU7						-0.109089	0.510872	0.779143	alternative nuclear mRNA splicing, via spliceosome;cellular component assembly;cellular component assembly at cellular level;cellular component organization;cellular component organization at cellular level;cellular component organization or biogenesis;cellular component organization or biogenesis at cellular level;cellular macromolecular complex assembly;cellular macromolecular complex subunit o…	catalytic step 2 spliceosome;cell part;cytoplasm;intracellular membrane-bounded organelle;intracellular organelle;intracellular organelle part;intracellular part;macromolecular complex;membrane;membrane-bounded organelle;nuclear body;nuclear part;nuclear speck;nucleoplasm;nucleoplasm part;nucleus;organelle;organelle part;ribonucleoprotein complex;small nuclear ribonucleoprotein complex;spliceosom…	O95391	8	19.3	32.299	0.291688
590	O95400	CD2 antigen cytoplasmic tail-binding protein 2	CD2BP2						-0.0476042	0.547888	0.87374	assembly of spliceosomal tri-snRNP;biological regulation;cellular component assembly;cellular component assembly at cellular level;cellular component organization;cellular component organization at cellular level;cellular component organization or biogenesis;cellular component organization or biogenesis at cellular level;cellular macromolecular complex assembly;cellular macromolecular complex sub…	cell part;cytoplasm;intracellular membrane-bounded organelle;intracellular organelle;intracellular organelle part;intracellular part;macromolecular complex;membrane-bounded organelle;nuclear part;nucleoplasm;nucleus;organelle;organelle part;ribonucleoprotein complex;small nuclear ribonucleoprotein complex;U5 snRNP	O95400	10	47.5	44.863	0.261308
591	O95402	Mediator of RNA polymerase II transcription subunit 26	MED26						0.48922	0.545022	0.687401	biological regulation;biosynthetic process;cellular biosynthetic process;cellular macromolecule metabolic process;cellular metabolic process;cellular nitrogen compound metabolic process;cellular process;gene expression;macromolecule metabolic process;metabolic process;nitrogen compound metabolic process;nucleic acid metabolic process;nucleobase-containing compound metabolic process;primary metabo…	cell part;intracellular organelle part;intracellular part;macromolecular complex;mediator complex;nuclear part;nucleoplasm;nucleoplasm part;organelle part;protein complex	O95402	4	14.7	7.1377	0.263586
593	O95425	Supervillin	SVIL	+	+		EXPOSED		0.620822	0.0268615	0.0826572	anatomical structure development;biological regulation;cellular component organization;cellular component organization at cellular level;cellular component organization or biogenesis;cellular component organization or biogenesis at cellular level;cellular process;cytoskeleton organization;developmental process;muscle tissue development;organelle organization;positive regulation of biological proc…	actin cytoskeleton;adherens junction;anchoring junction;cell division site part;cell junction;cell part;cell projection;cell-substrate adherens junction;cell-substrate junction;cleavage furrow;contractile fiber part;costamere;cytoplasm;cytoplasmic part;cytoskeletal part;cytoskeleton;focal adhesion;intracellular membrane-bounded organelle;intracellular non-membrane-bounded organelle;intracellular …	O95425	14	11.3	48.929	1.57087
595	O95433	Activator of 90 kDa heat shock protein ATPase homolog 1	AHSA1						-0.804907	0.0680473	0.130811	biological regulation;positive regulation of ATPase activity;positive regulation of catalytic activity;positive regulation of hydrolase activity;positive regulation of molecular function;regulation of ATPase activity;regulation of biological process;regulation of catabolic process;regulation of catalytic activity;regulation of cellular catabolic process;regulation of cellular metabolic process;re…	cell part;cytoplasm;cytoplasmic part;cytosol;endoplasmic reticulum;extracellular membrane-bounded organelle;extracellular organelle;extracellular region part;extracellular vesicular exosome;intracellular membrane-bounded organelle;intracellular organelle;intracellular part;membrane-bounded organelle;membrane-bounded vesicle;organelle;vesicle	O95433	10	37.3	23.603	1.16719
596	O95453	Poly(A)-specific ribonuclease PARN	PARN	+			HIDDEN		-0.596196	0.0472395	0.122817	catabolic process;cellular catabolic process;cellular macromolecule catabolic process;cellular macromolecule metabolic process;cellular metabolic process;cellular nitrogen compound metabolic process;cellular process;female gamete generation;gamete generation;gene expression;macromolecule catabolic process;macromolecule metabolic process;macromolecule modification;metabolic process;mRNA 3'-end pro…	cell part;cytoplasm;cytoplasmic part;cytosol;intracellular membrane-bounded organelle;intracellular non-membrane-bounded organelle;intracellular organelle;intracellular organelle part;intracellular part;membrane-bounded organelle;non-membrane-bounded organelle;nuclear part;nucleolus;nucleus;organelle;organelle part	O95453	4	8	8.0069	1.32569
599	O95470	Sphingosine-1-phosphate lyase 1	SGPL1						-0.0877393	0.367889	0.757356	ameboidal cell migration;anatomical structure development;anatomical structure morphogenesis;androgen metabolic process;biological regulation;biosynthetic process;carboxylic acid metabolic process;catabolic process;cell differentiation;cell migration;cell motility;cell surface receptor linked signaling pathway;cellular biosynthetic process;cellular catabolic process;cellular component movement;ce…	cell part;cytoplasmic part;endoplasmic reticulum;endoplasmic reticulum membrane;endoplasmic reticulum part;integral to endoplasmic reticulum membrane;integral to membrane;integral to organelle membrane;intracellular membrane-bounded organelle;intracellular organelle;intracellular organelle part;intracellular part;intrinsic to endoplasmic reticulum membrane;intrinsic to membrane;intrinsic to organ…	O95470	10	24.5	22.335	0.434283
600	O95486	Protein transport protein Sec24A	SEC24A						-0.588935	0.375312	0.510804	antigen processing and presentation;antigen processing and presentation of exogenous antigen;antigen processing and presentation of exogenous peptide antigen;antigen processing and presentation of exogenous peptide antigen via MHC class II;antigen processing and presentation of peptide antigen;antigen processing and presentation of peptide antigen via MHC class I;antigen processing and presentati…	cell part;coated vesicle membrane;COPII vesicle coat;cytoplasmic part;cytoplasmic vesicle membrane;cytoplasmic vesicle part;cytosol;endoplasmic reticulum membrane;endoplasmic reticulum part;ER to Golgi transport vesicle membrane;Golgi apparatus part;Golgi membrane;intracellular organelle part;intracellular part;macromolecular complex;membrane;membrane coat;membrane part;organelle membrane;organel…	O95486	4	4.9	8.963	0.425607
601	O95487	Protein transport protein Sec24B	SEC24B						0.198579	0.361231	0.621597	anatomical structure development;anatomical structure formation involved in morphogenesis;anatomical structure morphogenesis;antigen processing and presentation;antigen processing and presentation of exogenous antigen;antigen processing and presentation of exogenous peptide antigen;antigen processing and presentation of exogenous peptide antigen via MHC class II;antigen processing and presentatio…	cell part;coated vesicle membrane;COPII vesicle coat;cytoplasmic part;cytoplasmic vesicle membrane;cytoplasmic vesicle part;cytosol;endoplasmic reticulum membrane;endoplasmic reticulum part;ER to Golgi transport vesicle membrane;Golgi apparatus part;Golgi membrane;intracellular organelle part;intracellular part;macromolecular complex;membrane;membrane coat;membrane part;organelle membrane;organel…	O95487	7	9.9	19.344	0.442215
602	O95571	Persulfide dioxygenase ETHE1, mitochondrial	ETHE1						-0.326421	0.666635	0.794681	amine catabolic process;amine metabolic process;carboxylic acid catabolic process;carboxylic acid metabolic process;catabolic process;cellular amine metabolic process;cellular amino acid catabolic process;cellular amino acid metabolic process;cellular catabolic process;cellular ketone metabolic process;cellular metabolic process;cellular modified amino acid metabolic process;cellular nitrogen com…	cell part;cytoplasm;cytoplasmic part;intracellular membrane-bounded organelle;intracellular organelle;intracellular organelle lumen;intracellular organelle part;intracellular part;membrane-bounded organelle;membrane-enclosed lumen;mitochondrial matrix;mitochondrial part;mitochondrion;nuclear part;nucleoplasm;organelle;organelle lumen;organelle part	O95571	5	31.1	8.0247	0.176112
603	O95573	Long-chain-fatty-acid--CoA ligase 3	ACSL3						-0.234705	0.256593	0.515473	acyl-CoA biosynthetic process;acyl-CoA metabolic process;acylglycerol biosynthetic process;acylglycerol metabolic process;anatomical structure development;biological regulation;biosynthetic process;brain development;carboxylic acid biosynthetic process;carboxylic acid metabolic process;cellular biosynthetic process;cellular component assembly;cellular component organization;cellular component org…	cell part;cytoplasmic part;endoplasmic reticulum;endoplasmic reticulum membrane;endoplasmic reticulum part;Golgi apparatus;integral to membrane;intracellular membrane-bounded organelle;intracellular organelle;intracellular organelle part;intracellular part;intrinsic to membrane;lipid particle;membrane;membrane part;membrane-bounded organelle;microbody;microbody membrane;microbody part;mitochondri…	O95573	22	42.4	54.38	0.590755
604	O95602	DNA-directed RNA polymerase I subunit RPA1	POLR1A						-0.146229	0.505805	0.744536	biological regulation;biosynthetic process;cellular biosynthetic process;cellular macromolecule biosynthetic process;cellular macromolecule metabolic process;cellular metabolic process;cellular nitrogen compound metabolic process;cellular process;gene expression;macromolecule biosynthetic process;macromolecule metabolic process;metabolic process;negative regulation of biological process;negative …	cell part;cytoplasm;DNA-directed RNA polymerase complex;DNA-directed RNA polymerase I complex;intracellular membrane-bounded organelle;intracellular non-membrane-bounded organelle;intracellular organelle;intracellular organelle part;intracellular part;macromolecular complex;membrane-bounded organelle;non-membrane-bounded organelle;nuclear DNA-directed RNA polymerase complex;nuclear part;nucleolar…	O95602	6	7.6	11.569	0.296017
606	O95619	YEATS domain-containing protein 4	YEATS4						1.63134	0.240911	0.291751	biological regulation;biosynthetic process;cell cycle phase;cell cycle process;cellular biosynthetic process;cellular component organization;cellular component organization at cellular level;cellular component organization or biogenesis;cellular component organization or biogenesis at cellular level;cellular macromolecule biosynthetic process;cellular macromolecule metabolic process;cellular meta…	cell part;cytoplasm;H4/H2A histone acetyltransferase complex;histone acetyltransferase complex;intracellular non-membrane-bounded organelle;intracellular organelle;intracellular organelle part;intracellular part;macromolecular complex;non-membrane-bounded organelle;NuA4 histone acetyltransferase complex;nuclear matrix;nuclear part;nucleolus;nucleoplasm;nucleoplasm part;organelle;organelle part;pr…	O95619	3	17.6	3.6735	0.618142
607	O95628	CCR4-NOT transcription complex subunit 4	CNOT4						0.0499891	0.783387	0.917548	catabolic process;cellular catabolic process;cellular macromolecule catabolic process;cellular macromolecule metabolic process;cellular metabolic process;cellular nitrogen compound metabolic process;cellular process;cellular protein metabolic process;gene expression;macromolecule catabolic process;macromolecule metabolic process;macromolecule modification;metabolic process;mRNA 3'-end processing;…	cell part;cytoplasmic part;cytosol;intracellular membrane-bounded organelle;intracellular organelle;intracellular part;membrane-bounded organelle;nucleus;organelle	O95628	7	17.9	20.073	0.106024
609	O95639	Cleavage and polyadenylation specificity factor subunit 4	CPSF4						-0.321463	0.104755	0.292654	biological regulation;cellular macromolecule metabolic process;cellular metabolic process;cellular nitrogen compound metabolic process;cellular process;interaction with host;interspecies interaction between organisms;macromolecule metabolic process;metabolic process;modification by symbiont of host morphology or physiology;modification by virus of host mRNA processing;modification of morphology o…	cell part;intracellular organelle part;intracellular part;macromolecular complex;mRNA cleavage and polyadenylation specificity factor complex;mRNA cleavage factor complex;nuclear part;nucleoplasm;nucleoplasm part;organelle part;protein complex	O95639	13	65.4	109.05	0.979826
610	O95674	Phosphatidate cytidylyltransferase 2	CDS2						0.162708	0.59462	0.785856	acylglycerol biosynthetic process;acylglycerol metabolic process;biosynthetic process;CDP-diacylglycerol biosynthetic process;CDP-diacylglycerol metabolic process;cellular biosynthetic process;cellular lipid metabolic process;cellular metabolic process;cellular process;diacylglycerol biosynthetic process;diacylglycerol metabolic process;glycerol ether biosynthetic process;glycerol ether metabolic…	cell part;cytoplasmic part;endoplasmic reticulum membrane;endoplasmic reticulum part;integral to membrane;intracellular organelle part;intracellular part;intrinsic to membrane;membrane;membrane part;mitochondrial inner membrane;mitochondrial membrane;mitochondrial part;organelle inner membrane;organelle membrane;organelle part	O95674	4	17.1	13.283	0.22576
614	O95721	Synaptosomal-associated protein 29	SNAP29						0.896113	0.358651	0.45859	autophagic vacuole fusion;cellular component assembly;cellular component assembly at cellular level;cellular component organization;cellular component organization at cellular level;cellular component organization or biogenesis;cellular component organization or biogenesis at cellular level;cellular macromolecular complex assembly;cellular macromolecular complex subunit organization;cellular memb…	cell junction;cell part;cell projection;centrosome;cytoplasm;cytoplasmic part;cytoskeletal part;intracellular non-membrane-bounded organelle;intracellular organelle;intracellular organelle part;intracellular part;macromolecular complex;membrane;membrane part;microtubule organizing center;neuron projection;non-membrane-bounded organelle;organelle;organelle part;plasma membrane;protein complex;SNAR…	O95721	6	31	12.353	0.445328
615	O95747	Serine/threonine-protein kinase OSR1	OXSR1						0.484835	0.188127	0.321751	activation of protein kinase activity;biological regulation;cellular hypotonic response;cellular macromolecule metabolic process;cellular metabolic process;cellular process;cellular protein metabolic process;cellular response to abiotic stimulus;cellular response to osmotic stress;cellular response to stimulus;cellular response to stress;hypotonic response;intracellular protein kinase cascade;int…	cell part;cytoplasm;extracellular membrane-bounded organelle;extracellular organelle;extracellular region part;extracellular vesicular exosome;intracellular part;membrane-bounded organelle;membrane-bounded vesicle;organelle;vesicle	O95747	3	10.6	4.9292	0.725549
617	O95758	Polypyrimidine tract-binding protein 3	PTBP3						-0.385494	0.309558	0.482121	anatomical structure morphogenesis;biological regulation;cell maturation;cellular developmental process;cellular macromolecule metabolic process;cellular metabolic process;cellular nitrogen compound metabolic process;cellular process;developmental maturation;developmental process;erythrocyte maturation;macromolecule metabolic process;metabolic process;mRNA metabolic process;mRNA processing;negati…	cell part;intracellular membrane-bounded organelle;intracellular organelle;intracellular part;membrane-bounded organelle;nucleus;organelle	O95758	7	23	23.444	0.509258
618	O95777	U6 snRNA-associated Sm-like protein LSm8	LSM8						-0.381521	0.152855	0.31685	cellular macromolecule metabolic process;cellular metabolic process;cellular nitrogen compound metabolic process;cellular process;macromolecule metabolic process;metabolic process;mRNA metabolic process;mRNA processing;nitrogen compound metabolic process;nuclear mRNA splicing, via spliceosome;nucleic acid metabolic process;nucleobase-containing compound metabolic process;primary metabolic process…	cell part;intracellular organelle part;intracellular part;macromolecular complex;nuclear part;organelle part;ribonucleoprotein complex;small nuclear ribonucleoprotein complex;spliceosomal complex;U4/U6 x U5 tri-snRNP complex	O95777	6	88.5	67.134	0.815721
619	O95782	AP-2 complex subunit alpha-1	AP2A1						-0.201964	0.3796	0.634207	antigen processing and presentation;antigen processing and presentation of exogenous antigen;antigen processing and presentation of exogenous peptide antigen;antigen processing and presentation of exogenous peptide antigen via MHC class II;antigen processing and presentation of peptide antigen;antigen processing and presentation of peptide antigen via MHC class II;antigen processing and presentat…	AP-2 adaptor complex;apical plasma membrane;AP-type membrane coat adaptor complex;basolateral plasma membrane;cell part;clathrin adaptor complex;clathrin coat;clathrin coat of trans-Golgi network vesicle;clathrin coated vesicle membrane;clathrin vesicle coat;clathrin-coated endocytic vesicle membrane;coated vesicle membrane;cytoplasmic part;cytoplasmic vesicle membrane;cytoplasmic vesicle part;cy…	O95782	18	26.5	41.276	0.420674
620	O95785	Protein Wiz	WIZ						-0.0302715	0.629696	0.914571	biological regulation;cellular component assembly;cellular component organization;cellular component organization or biogenesis;macromolecular complex assembly;macromolecular complex subunit organization;positive regulation of biological process;positive regulation of biosynthetic process;positive regulation of cellular biosynthetic process;positive regulation of cellular metabolic process;positi…	cell part;extracellular membrane-bounded organelle;extracellular organelle;extracellular region part;extracellular vesicular exosome;intracellular membrane-bounded organelle;intracellular organelle;intracellular part;membrane-bounded organelle;membrane-bounded vesicle;nucleus;organelle;vesicle	O95785	9	9.7	10.939	0.200869
624	O95816	BAG family molecular chaperone regulator 2	BAG2						-0.138257	0.371637	0.688014	cellular macromolecule metabolic process;cellular metabolic process;cellular process;cellular protein metabolic process;cellular response to heat;cellular response to stimulus;cellular response to stress;macromolecule metabolic process;metabolic process;primary metabolic process;protein folding;protein metabolic process;response to abiotic stimulus;response to heat;response to stimulus;response t…	cell part;cytoplasmic part;cytosol;intracellular part	O95816	8	47.4	69.548	0.429881
625	O95817	BAG family molecular chaperone regulator 3	BAG3						0.0616887	0.815998	0.921411	anatomical structure development;biological regulation;brain development;cellular macromolecule metabolic process;cellular metabolic process;cellular process;cellular protein metabolic process;cellular response to abiotic stimulus;cellular response to external stimulus;cellular response to heat;cellular response to mechanical stimulus;cellular response to stimulus;cellular response to stress;deve…	cell part;cell projection;contractile fiber part;cytoplasm;cytoplasmic part;cytosol;intracellular part;membrane;neuron projection;organelle part;plasma membrane;Z disc	O95817	11	40	24.929	0.088311
626	O95831	Apoptosis-inducing factor 1, mitochondrial	AIFM1						-0.0709769	0.642808	0.866329	activation of caspase activity;apoptosis;apoptosis in response to endoplasmic reticulum stress;biological regulation;catabolic process;cell death;cell differentiation;cell redox homeostasis;cellular catabolic process;cellular component assembly;cellular component assembly at cellular level;cellular component biogenesis;cellular component organization;cellular component organization at cellular le…	cell part;cytoplasmic part;cytosol;intracellular membrane-bounded organelle;intracellular organelle;intracellular organelle part;intracellular part;membrane;membrane-bounded organelle;membrane-enclosed lumen;mitochondrial inner membrane;mitochondrial intermembrane space;mitochondrial membrane;mitochondrial part;mitochondrion;nucleus;organelle;organelle envelope lumen;organelle inner membrane;orga…	O95831	24	49.1	70.36	0.191919
628	O95870	Abhydrolase domain-containing protein 16A	ABHD16A						-0.0733236	0.613721	0.861294		cell part;integral to membrane;intrinsic to membrane;membrane part	O95870	3	9.7	10.581	0.212029
629	O95881	Thioredoxin domain-containing protein 12	TXNDC12	+	+		EXPOSED		0.896431	0.0384305	0.0785116	biological regulation;cell redox homeostasis;cellular homeostasis;cellular process;homeostatic process;regulation of biological process;regulation of biological quality;regulation of cellular process	cell part;cytoplasmic part;endoplasmic reticulum lumen;endoplasmic reticulum part;intracellular organelle lumen;intracellular organelle part;intracellular part;membrane-enclosed lumen;organelle lumen;organelle part	O95881	7	62.8	12.128	1.41532
630	O95900	Probable tRNA pseudouridine synthase 2	TRUB2	+	+		HIDDEN		-0.954	0.0453684	0.0829065	cellular macromolecule metabolic process;cellular metabolic process;cellular nitrogen compound metabolic process;cellular process;macromolecule metabolic process;macromolecule modification;metabolic process;ncRNA metabolic process;ncRNA processing;nitrogen compound metabolic process;nucleic acid metabolic process;nucleobase-containing compound metabolic process;primary metabolic process;pseudouri…	cell part;cytoplasm;intracellular part	O95900	3	16	4.0869	1.34325
631	O95905	Protein SGT1	ECD						0.10534	0.756789	0.88636	biological regulation;biosynthetic process;cell proliferation;cellular biosynthetic process;cellular macromolecule biosynthetic process;cellular macromolecule metabolic process;cellular metabolic process;cellular nitrogen compound metabolic process;cellular process;macromolecule biosynthetic process;macromolecule metabolic process;metabolic process;nitrogen compound metabolic process;nucleic acid…	cell part;cytoplasm;intracellular organelle part;intracellular part;nuclear part;nucleoplasm;organelle part	O95905	6	14.4	13.716	0.121025
632	O95926	Pre-mRNA-splicing factor SYF2	SYF2						0.54833	0.105179	0.2136	anatomical structure development;anatomical structure morphogenesis;biological regulation;cell cycle checkpoint;cell cycle process;cellular macromolecule metabolic process;cellular metabolic process;cellular nitrogen compound metabolic process;cellular process;cellular response to stimulus;cellular response to stress;chordate embryonic development;developmental process;DNA damage checkpoint;DNA i…	catalytic step 2 spliceosome;cell part;intracellular membrane-bounded organelle;intracellular organelle;intracellular organelle part;intracellular part;macromolecular complex;membrane-bounded organelle;nuclear part;nucleus;organelle;organelle part;ribonucleoprotein complex;spliceosomal complex	O95926	6	32.1	12.688	0.978072
633	O95983	Methyl-CpG-binding domain protein 3	MBD3	+			HIDDEN		-0.33017	0.0274823	0.166689	anatomical structure development;ATP-dependent chromatin remodeling;biological regulation;biosynthetic process;cellular biosynthetic process;cellular component organization;cellular component organization at cellular level;cellular component organization or biogenesis;cellular component organization or biogenesis at cellular level;cellular macromolecule biosynthetic process;cellular macromolecule…	cell part;chromatin;chromatin remodeling complex;chromosomal part;cytoplasm;heterochromatin;histone deacetylase complex;intracellular organelle part;intracellular part;macromolecular complex;nuclear chromatin;nuclear chromosome part;nuclear part;nucleoplasm;nucleoplasm part;NuRD complex;organelle part;protein complex;transcriptional repressor complex	O95983	11	57.7	45.102	1.56095
634	O95994	Anterior gradient protein 2 homolog	AGR2						0.181255	0.680952	0.828726	biological regulation;body fluid secretion;cell differentiation;cellular developmental process;cellular process;developmental process;epithelial cell differentiation;establishment of localization;lung cell differentiation;lung epithelial cell differentiation;lung goblet cell differentiation;mucus secretion;multicellular organismal process;regulation of biological quality;regulation of body fluid …	cell part;cytoplasmic part;endoplasmic reticulum;extracellular region;intracellular membrane-bounded organelle;intracellular organelle;intracellular part;membrane-bounded organelle;mitochondrion;organelle	O95994;Q8TD06	7	58.9	19.687	0.166884
635	O96000	NADH dehydrogenase [ubiquinone] 1 beta subcomplex subunit 10	NDUFB10						-0.199298	0.239411	0.534701	cellular metabolic process;cellular process;electron transport chain;generation of precursor metabolites and energy;metabolic process;mitochondrial electron transport, NADH to ubiquinone;oxidation-reduction process;respiratory electron transport chain;small molecule metabolic process	cell part;cytoplasmic part;extracellular membrane-bounded organelle;extracellular organelle;extracellular region part;extracellular vesicular exosome;intracellular organelle part;intracellular part;macromolecular complex;membrane;membrane part;membrane-bounded organelle;membrane-bounded vesicle;mitochondrial inner membrane;mitochondrial membrane;mitochondrial membrane part;mitochondrial part;mito…	O96000	8	45.9	18.297	0.620856
636	O96005	Cleft lip and palate transmembrane protein 1	CLPTM1						-0.0249729	0.936114	0.973377	biological regulation;cell differentiation;cellular developmental process;cellular process;developmental process;multicellular organismal development;multicellular organismal process;regulation of biological process;regulation of cell activation;regulation of cell differentiation;regulation of cellular process;regulation of developmental process;regulation of immune system process;regulation of l…	cell part;external side of plasma membrane;integral to membrane;integral to plasma membrane;intrinsic to membrane;intrinsic to plasma membrane;membrane;membrane part;plasma membrane part	O96005	7	19.9	51.183	0.0286713
638	O96008	Mitochondrial import receptor subunit TOM40 homolog	TOMM40						-0.350147	0.149342	0.326644	cellular macromolecule metabolic process;cellular metabolic process;cellular process;cellular protein metabolic process;establishment of localization;establishment of localization in cell;establishment of protein localization;establishment of protein localization in mitochondrion;establishment of protein localization to organelle;intracellular protein transport;intracellular transport;ion transpo…	cell part;cytoplasm;cytoplasmic part;extracellular membrane-bounded organelle;extracellular organelle;extracellular region part;extracellular vesicular exosome;integral to membrane;integral to mitochondrial membrane;integral to mitochondrial outer membrane;integral to organelle membrane;intracellular membrane-bounded organelle;intracellular organelle;intracellular organelle part;intracellular par…	O96008	7	40.2	37.491	0.825817
640	O96019	Actin-like protein 6A	ACTL6A						-0.127055	0.574615	0.789013	anatomical structure development;ATP-dependent chromatin remodeling;biological regulation;biosynthetic process;cellular biosynthetic process;cellular component organization;cellular component organization at cellular level;cellular component organization or biogenesis;cellular component organization or biogenesis at cellular level;cellular macromolecule biosynthetic process;cellular macromolecule…	cell part;chromatin;chromatin remodeling complex;chromosomal part;DNA helicase complex;H4/H2A histone acetyltransferase complex;histone acetyltransferase complex;Ino80 complex;intracellular membrane-bounded organelle;intracellular organelle;intracellular organelle part;intracellular part;macromolecular complex;membrane;membrane-bounded organelle;npBAF complex;NuA4 histone acetyltransferase comple…	O96019;O94805	13	44.3	45.361	0.240623
641	P00338	L-lactate dehydrogenase A chain	LDHA						0.344041	0.230663	0.414574	alcohol catabolic process;alcohol metabolic process;anatomical structure development;carbohydrate catabolic process;carbohydrate metabolic process;carboxylic acid metabolic process;catabolic process;cell communication;cellular carbohydrate catabolic process;cellular carbohydrate metabolic process;cellular ketone metabolic process;cellular metabolic process;cellular process;cellular response to ex…	cell part;cell projection part;cytoplasmic part;cytosol;extracellular membrane-bounded organelle;extracellular organelle;extracellular region part;extracellular vesicular exosome;flagellar fibrous sheath;flagellum part;intracellular membrane-bounded organelle;intracellular organelle;intracellular organelle part;intracellular part;membrane;membrane-bounded organelle;membrane-bounded vesicle;microt…	P00338	14	48.2	50.1	0.637022
642	P00367;P49448	Glutamate dehydrogenase 1, mitochondrial;Glutamate dehydrogenase 2, mitochondrial	GLUD1;GLUD2						0.102388	0.33688	0.722855	amine biosynthetic process;amine catabolic process;amine metabolic process;anatomical structure development;biological regulation;biosynthetic process;carboxylic acid biosynthetic process;carboxylic acid catabolic process;carboxylic acid metabolic process;catabolic process;cellular amine metabolic process;cellular amino acid biosynthetic process;cellular amino acid catabolic process;cellular amin…	cell part;cytoplasm;cytoplasmic part;intracellular membrane-bounded organelle;intracellular organelle;intracellular organelle lumen;intracellular organelle part;intracellular part;membrane-bounded organelle;membrane-enclosed lumen;mitochondrial matrix;mitochondrial part;mitochondrion;organelle;organelle lumen;organelle part	P00367;P49448	22	51.3	64.508	0.472524
643	P00387	NADH-cytochrome b5 reductase 3;NADH-cytochrome b5 reductase 3 membrane-bound form;NADH-cytochrome b5 reductase 3 soluble form	CYB5R3						-0.328331	0.288361	0.482453	alcohol metabolic process;biosynthetic process;blood circulation;carboxylic acid metabolic process;cellular ketone metabolic process;cellular metabolic process;cellular process;cholesterol biosynthetic process;cholesterol metabolic process;circulatory system process;L-ascorbic acid metabolic process;lipid biosynthetic process;lipid metabolic process;metabolic process;multicellular organismal proc…	cell part;cytoplasm;cytoplasmic part;cytosolic part;endoplasmic reticulum;endoplasmic reticulum membrane;endoplasmic reticulum part;extracellular membrane-bounded organelle;extracellular organelle;extracellular region part;extracellular vesicular exosome;hemoglobin complex;intracellular membrane-bounded organelle;intracellular organelle;intracellular organelle part;intracellular part;lipid partic…	P00387	13	68.8	35.393	0.540063
645	P00395	Cytochrome c oxidase subunit 1	MT-CO1						0.069198	0.894787	0.948889	aerobic respiration;biosynthetic process;cellular biosynthetic process;cellular macromolecule metabolic process;cellular metabolic process;cellular nitrogen compound metabolic process;cellular process;cellular respiration;electron transport chain;energy derivation by oxidation of organic compounds;gene expression;generation of precursor metabolites and energy;macromolecule metabolic process;metab…	cell part;cytoplasmic part;integral to membrane;intracellular organelle part;intracellular part;intrinsic to membrane;macromolecular complex;membrane;membrane part;mitochondrial inner membrane;mitochondrial membrane;mitochondrial membrane part;mitochondrial part;mitochondrial respiratory chain complex IV;organelle inner membrane;organelle membrane;organelle part;protein complex;respiratory chain …	P00395	3	10.3	7.7872	0.0482804
646	P00403	Cytochrome c oxidase subunit 2	MT-CO2						-0.388384	0.367386	0.542597	biosynthetic process;cellular biosynthetic process;cellular macromolecule metabolic process;cellular metabolic process;cellular nitrogen compound metabolic process;cellular process;electron transport chain;gene expression;generation of precursor metabolites and energy;macromolecule metabolic process;metabolic process;mitochondrial electron transport, cytochrome c to oxygen;nitrogen compound metab…	cell part;cytoplasmic part;extracellular membrane-bounded organelle;extracellular organelle;extracellular region part;extracellular vesicular exosome;integral to membrane;intracellular membrane-bounded organelle;intracellular organelle;intracellular organelle part;intracellular part;intrinsic to membrane;macromolecular complex;membrane;membrane part;membrane-bounded organelle;membrane-bounded ves…	P00403	6	32.2	22.785	0.434878
647	P00414	Cytochrome c oxidase subunit 3	MT-CO3	+	+	+	EXPOSED	EXPOSED_FC2	1.46684	0.00453935	0.00912821	aerobic electron transport chain;aerobic respiration;biosynthetic process;cellular biosynthetic process;cellular component assembly;cellular component assembly at cellular level;cellular component organization;cellular component organization at cellular level;cellular component organization or biogenesis;cellular component organization or biogenesis at cellular level;cellular macromolecular compl…	cell part;cytoplasmic part;integral to membrane;intracellular organelle part;intracellular part;intrinsic to membrane;macromolecular complex;membrane;membrane part;mitochondrial inner membrane;mitochondrial membrane;mitochondrial part;organelle inner membrane;organelle membrane;organelle part;protein complex;respiratory chain complex IV	P00414	2	9.6	10.764	2.34301
648	P00441	Superoxide dismutase [Cu-Zn]	SOD1	+	+	+	EXPOSED	EXPOSED_FC2	1.08585	0.00473495	0.016	activation of MAPK activity;aging;amine metabolic process;anatomical structure development;anatomical structure homeostasis;anterograde axon cargo transport;auditory receptor cell stereocilium organization;axon cargo transport;behavior;biological regulation;biosynthetic process;blood coagulation;carboxylic acid metabolic process;cation homeostasis;cell activation;cell aging;cell projection organi…	cell body;cell part;cell projection cytoplasm;cell projection part;cytoplasm;cytoplasmic membrane-bounded vesicle;cytoplasmic part;cytoplasmic vesicle;cytosol;dendrite cytoplasm;dense core granule;extracellular matrix;extracellular membrane-bounded organelle;extracellular organelle;extracellular region;extracellular region part;extracellular space;extracellular vesicular exosome;intracellular mem…	P00441	4	60.4	20.352	2.32468
651	P00491	Purine nucleoside phosphorylase	PNP						-0.0990168	0.8755	0.937291	biological regulation;biosynthetic process;catabolic process;cellular aromatic compound metabolic process;cellular biosynthetic process;cellular catabolic process;cellular metabolic compound salvage;cellular metabolic process;cellular nitrogen compound biosynthetic process;cellular nitrogen compound catabolic process;cellular nitrogen compound metabolic process;cellular process;coenzyme biosynthe…	cell part;cytoplasm;cytoplasmic part;cytoskeleton;cytosol;extracellular membrane-bounded organelle;extracellular organelle;extracellular region part;extracellular vesicular exosome;intracellular;intracellular non-membrane-bounded organelle;intracellular organelle;intracellular part;membrane-bounded organelle;membrane-bounded vesicle;non-membrane-bounded organelle;organelle;vesicle	P00491	9	42.9	11.178	0.0577439
652	P00492	Hypoxanthine-guanine phosphoribosyltransferase	HPRT1						0.466649	0.496465	0.649921	adenine biosynthetic process;adenine metabolic process;adenine salvage;alcohol metabolic process;amine metabolic process;anatomical structure development;anatomical structure morphogenesis;behavior;benzene-containing compound metabolic process;biological regulation;biosynthetic process;catabolic process;catecholamine metabolic process;catechol-containing compound metabolic process;cell activation…	cell part;cytoplasm;cytoplasmic part;cytosol;extracellular membrane-bounded organelle;extracellular organelle;extracellular region part;extracellular vesicular exosome;intracellular part;membrane-bounded organelle;membrane-bounded vesicle;organelle;vesicle	P00492	4	28.9	12.368	0.304111
653	P00505	Aspartate aminotransferase, mitochondrial	GOT2	+	+		EXPOSED		0.888784	0.021212	0.0551195	2-oxoglutarate metabolic process;4-hydroxyproline catabolic process;4-hydroxyproline metabolic process;alcohol biosynthetic process;alcohol metabolic process;amine biosynthetic process;amine catabolic process;amine metabolic process;aspartate biosynthetic process;aspartate catabolic process;aspartate family amino acid biosynthetic process;aspartate family amino acid catabolic process;aspartate fa…	cell part;cytoplasmic part;extracellular membrane-bounded organelle;extracellular organelle;extracellular region part;extracellular vesicular exosome;intracellular membrane-bounded organelle;intracellular organelle;intracellular organelle lumen;intracellular organelle part;intracellular part;membrane;membrane-bounded organelle;membrane-bounded vesicle;membrane-enclosed lumen;mitochondrial inner m…	P00505	17	50	41.503	1.67342
654	P00533	Epidermal growth factor receptor	EGFR						0.157677	0.340375	0.650954	activation of phospholipase A2 activity;activation of phospholipase A2 activity by calcium-mediated signaling;activation of phospholipase C activity;alkanesulfonate metabolic process;anatomical structure development;anatomical structure morphogenesis;astrocyte activation;axon guidance;behavior;biological adhesion;biological regulation;biosynthetic process;calcium-mediated signaling;cation homeost…	adherens junction;anchoring junction;apical plasma membrane;basolateral plasma membrane;cell junction;cell part;cell surface;cell-substrate adherens junction;cell-substrate junction;cytoplasm;cytoplasmic membrane-bounded vesicle;cytoplasmic part;cytoplasmic vesicle;early endosome membrane;endocytic vesicle;endoplasmic reticulum membrane;endoplasmic reticulum part;endosomal part;endosome;endosome …	P00533;P04626;Q15303	15	18.9	34.665	0.468043
655	P00558	Phosphoglycerate kinase 1	PGK1						0.608484	0.123162	0.220336	alcohol biosynthetic process;alcohol metabolic process;biosynthetic process;carbohydrate biosynthetic process;carbohydrate metabolic process;cell differentiation;cellular biosynthetic process;cellular carbohydrate biosynthetic process;cellular carbohydrate metabolic process;cellular developmental process;cellular metabolic process;cellular process;developmental process;epithelial cell differentia…	cell part;cytoplasmic part;cytosol;extracellular membrane-bounded organelle;extracellular organelle;extracellular region part;extracellular vesicular exosome;intracellular part;membrane;membrane part;membrane raft;membrane-bounded organelle;membrane-bounded vesicle;organelle;vesicle	P00558;P07205	22	64	114.13	0.909524
659	P00966	Argininosuccinate synthase	ASS1						0.0767517	0.859129	0.932899	acute inflammatory response;acute-phase response;aging;amide biosynthetic process;amine biosynthetic process;amine metabolic process;anatomical structure development;arginine biosynthetic process;arginine metabolic process;argininosuccinate metabolic process;aspartate family amino acid metabolic process;aspartate metabolic process;biological regulation;biosynthetic process;carboxylic acid biosynt…	cell body fiber;cell part;cell projection;cytoplasm;cytoplasmic part;cytosol;endoplasmic reticulum;extracellular membrane-bounded organelle;extracellular organelle;extracellular region part;extracellular vesicular exosome;intracellular membrane-bounded organelle;intracellular organelle;intracellular organelle part;intracellular part;lysosome;lytic vacuole;membrane;membrane-bounded organelle;membr…	P00966	15	49	33.256	0.0659416
660	P01024	Complement C3;Complement C3 beta chain;C3-beta-c;Complement C3 alpha chain;C3a anaphylatoxin;Acylation stimulating protein;Complement C3b alpha chain;Complement C3c alpha chain fragment 1;Complement C3dg fragment;Complement C3g fragment;Complement C3d fragment;Complement C3f fragment;Complement C3c alpha chain fragment 2	C3						0.356007	0.290247	0.470749	activation of immune response;biological regulation;carboxylic acid metabolic process;cell surface receptor linked signaling pathway;cellular ketone metabolic process;cellular lipid metabolic process;cellular metabolic process;cellular process;cellular response to stimulus;complement activation;complement activation, alternative pathway;complement activation, classical pathway;defense response;fa…	blood microparticle;cell part;extracellular membrane-bounded organelle;extracellular organelle;extracellular region;extracellular region part;extracellular space;extracellular vesicular exosome;membrane;membrane-bounded organelle;membrane-bounded vesicle;organelle;plasma membrane;vesicle	P01024	10	10.3	41.412	0.537232
661	P01033	Metalloproteinase inhibitor 1	TIMP1						-0.419797	0.170517	0.321684	aging;biological regulation;blood coagulation;cell activation;cellular component disassembly;cellular component disassembly at cellular level;cellular component organization;cellular component organization at cellular level;cellular component organization or biogenesis;cellular component organization or biogenesis at cellular level;cellular process;coagulation;developmental process;establishment …	basement membrane;cell part;cytoplasmic membrane-bounded vesicle lumen;cytoplasmic part;cytoplasmic vesicle part;extracellular matrix;extracellular matrix part;extracellular membrane-bounded organelle;extracellular organelle;extracellular region;extracellular region part;extracellular space;extracellular vesicular exosome;intracellular organelle part;intracellular part;membrane-bounded organelle;…	P01033	6	43.5	13.07	0.768232
662	P01111;P01112	GTPase NRas;GTPase HRas;GTPase HRas, N-terminally processed	NRAS;HRAS						0.011474	0.968802	0.980796	actin cytoskeleton organization;actin filament-based process;activation of immune response;activation of innate immune response;activation of MAPKK activity;activation of protein kinase activity;aging;anatomical structure morphogenesis;associative learning;axon guidance;behavior;behavioral interaction between organisms;biological regulation;blood coagulation;branching morphogenesis of a tube;cell…	cell part;cytoplasm;cytoplasmic part;cytosol;extracellular membrane-bounded organelle;extracellular organelle;extracellular region part;extracellular vesicular exosome;Golgi apparatus;Golgi apparatus part;Golgi membrane;intracellular membrane-bounded organelle;intracellular organelle;intracellular organelle part;intracellular part;membrane;membrane-bounded organelle;membrane-bounded vesicle;nucle…	P01111;P01112	5	38.1	17.172	0.0137649
664	P01130	Low-density lipoprotein receptor	LDLR	+			HIDDEN		-0.278795	0.032132	0.219404	alcohol metabolic process;biological regulation;catabolic process;cellular catabolic process;cellular component organization;cellular component organization or biogenesis;cellular lipid metabolic process;cellular macromolecule catabolic process;cellular macromolecule metabolic process;cellular membrane organization;cellular metabolic process;cellular process;cellular response to stimulus;chemical…	apical part of cell;basolateral plasma membrane;cell part;cell surface;clathrin coated vesicle membrane;clathrin-coated endocytic vesicle membrane;coated pit;coated vesicle membrane;cytoplasmic part;cytoplasmic vesicle membrane;cytoplasmic vesicle part;early endosome;endocytic vesicle membrane;endosomal part;endosome;endosome membrane;external side of plasma membrane;extracellular region part;Gol…	P01130	29	42.6	103.33	1.49306
665	P01834	Ig kappa chain C region	IGKC						-0.402428	0.571253	0.719043	activation of immune response;anatomical structure homeostasis;biological regulation;cellular component organization;cellular component organization or biogenesis;cellular membrane organization;cellular process;complement activation;complement activation, classical pathway;defense response;endocytosis;establishment of localization;homeostatic process;humoral immune response;immune effector proces…	blood microparticle;cell part;extracellular membrane-bounded organelle;extracellular organelle;extracellular region;extracellular region part;extracellular space;extracellular vesicular exosome;membrane;membrane-bounded organelle;membrane-bounded vesicle;organelle;plasma membrane;vesicle	P01834	4	66.4	111.78	0.243171
668	P01893	Putative HLA class I histocompatibility antigen, alpha chain H	HLA-H						-0.0843169	0.632305	0.857244	antigen processing and presentation;antigen processing and presentation of peptide antigen;antigen processing and presentation of peptide antigen via MHC class I;biological regulation;immune response;immune system process;positive regulation of adaptive immune response;positive regulation of adaptive immune response based on somatic recombination of immune receptors built from immunoglobulin supe…	cell part;cell surface;integral to membrane;integral to plasma membrane;intrinsic to membrane;intrinsic to plasma membrane;macromolecular complex;membrane part;MHC class I protein complex;MHC protein complex;plasma membrane part;protein complex	P01893	4	15.2	3.862	0.199073
669	P02462;P29400	Collagen alpha-1(IV) chain;Arresten;Collagen alpha-5(IV) chain	COL4A1;COL4A5	+	+		EXPOSED		0.681956	0.0311084	0.0827714	anatomical structure development;anatomical structure morphogenesis;axon guidance;basement membrane organization;blood vessel morphogenesis;brain development;branching morphogenesis of a tube;cell differentiation;cellular component disassembly;cellular component disassembly at cellular level;cellular component organization;cellular component organization at cellular level;cellular component organ…	basal lamina;basement membrane;cell part;collagen;collagen type IV;cytoplasmic part;endoplasmic reticulum lumen;endoplasmic reticulum part;extracellular matrix;extracellular matrix part;extracellular region;extracellular region part;intracellular organelle lumen;intracellular organelle part;intracellular part;membrane-enclosed lumen;neuromuscular junction;organelle lumen;organelle part;sheet-form…	P02462;P29400	2	1.4	5.3297	1.50712
670	P02545	Prelamin-A/C;Lamin-A/C	LMNA						0.253923	0.218359	0.45846	anatomical structure development;apoptosis;biological regulation;cardiac cell development;cardiac muscle cell development;cell cycle;cell cycle process;cell death;cell development;cellular component disassembly;cellular component disassembly at cellular level;cellular component disassembly involved in apoptosis;cellular component organization;cellular component organization at cellular level;cell…	cell part;cytoplasm;cytoplasmic part;cytoskeletal part;cytosol;envelope;intermediate filament;intracellular membrane-bounded organelle;intracellular organelle;intracellular organelle part;intracellular part;lamin filament;macromolecular complex;membrane;membrane-bounded organelle;nuclear body;nuclear envelope;nuclear lamina;nuclear membrane;nuclear part;nuclear speck;nucleoplasm;nucleoplasm part;…	P02545	48	68.4	222.68	0.660829
672	P02671	Fibrinogen alpha chain;Fibrinopeptide A;Fibrinogen alpha chain	FGA						0.0913194	0.64889	0.856513	antibacterial humoral response;antimicrobial humoral response;biological adhesion;biological regulation;blood coagulation;blood coagulation, common pathway;cell activation;cell adhesion;cell-cell adhesion;cell-matrix adhesion;cell-substrate adhesion;cellular component assembly;cellular component assembly at cellular level;cellular component organization;cellular component organization at cellular…	blood microparticle;cell cortex;cell part;cell surface;cytoplasmic membrane-bounded vesicle;cytoplasmic membrane-bounded vesicle lumen;cytoplasmic part;cytoplasmic vesicle;cytoplasmic vesicle part;external side of plasma membrane;extracellular membrane-bounded organelle;extracellular organelle;extracellular region;extracellular region part;extracellular space;extracellular vesicular exosome;fibri…	P02671	21	38.2	177.22	0.187829
673	P02675	Fibrinogen beta chain;Fibrinopeptide B;Fibrinogen beta chain	FGB						0.591377	0.390425	0.528227	antibacterial humoral response;antimicrobial humoral response;biological adhesion;biological regulation;blood coagulation;cell activation;cell adhesion;cell-cell adhesion;cell-matrix adhesion;cell-substrate adhesion;cellular component assembly;cellular component assembly at cellular level;cellular component organization;cellular component organization at cellular level;cellular component organiza…	blood microparticle;cell cortex;cell part;cell surface;cytoplasmic membrane-bounded vesicle;cytoplasmic membrane-bounded vesicle lumen;cytoplasmic part;cytoplasmic vesicle;cytoplasmic vesicle part;external side of plasma membrane;extracellular membrane-bounded organelle;extracellular organelle;extracellular region;extracellular region part;extracellular space;extracellular vesicular exosome;fibri…	P02675	5	17.5	9.0883	0.408462
674	P02679	Fibrinogen gamma chain	FGG						-0.0925064	0.259524	0.712329	biological adhesion;biological regulation;blood coagulation;cell activation;cell adhesion;cell-cell adhesion;cell-matrix adhesion;cell-substrate adhesion;cellular component assembly;cellular component assembly at cellular level;cellular component organization;cellular component organization at cellular level;cellular component organization or biogenesis;cellular component organization or biogenes…	blood microparticle;cell cortex;cell part;cell surface;cytoplasmic membrane-bounded vesicle;cytoplasmic membrane-bounded vesicle lumen;cytoplasmic part;cytoplasmic vesicle;cytoplasmic vesicle part;external side of plasma membrane;extracellular membrane-bounded organelle;extracellular organelle;extracellular region;extracellular region part;extracellular space;extracellular vesicular exosome;fibri…	P02679	29	72.6	235.05	0.585822
675	P02686	Myelin basic protein	MBP						0.461412	0.321591	0.47085	aging;anatomical structure development;axon ensheathment;biological regulation;cell communication;cell-cell signaling;cellular component organization;cellular component organization or biogenesis;cellular process;central nervous system development;developmental process;ensheathment of neurons;immune response;immune system process;membrane organization;myelination;negative regulation of axonogenes…	axon part;cell body;cell part;cell projection part;compact myelin;internode region of axon;intracellular membrane-bounded organelle;intracellular organelle;intracellular part;membrane;membrane-bounded organelle;neuronal cell body;nucleus;organelle;plasma membrane	P02686	4	27.3	20.355	0.492697
676	P02786	Transferrin receptor protein 1;Transferrin receptor protein 1, serum form	TFRC	+			HIDDEN		-0.289684	0.0331724	0.212235	biological regulation;cation homeostasis;cation transport;cell differentiation;cellular cation homeostasis;cellular chemical homeostasis;cellular developmental process;cellular homeostasis;cellular ion homeostasis;cellular iron ion homeostasis;cellular metal ion homeostasis;cellular process;cellular response to chemical stimulus;cellular response to drug;cellular response to stimulus;chemical hom…	blood microparticle;cell part;cell surface;coated pit;cytoplasmic membrane-bounded vesicle;cytoplasmic part;cytoplasmic vesicle;endosome;external side of plasma membrane;extracellular membrane-bounded organelle;extracellular organelle;extracellular region;extracellular region part;extracellular space;extracellular vesicular exosome;integral to membrane;integral to plasma membrane;intracellular me…	P02786;Q9UP52	35	52.1	275.16	1.47922
678	P02794	Ferritin heavy chain;Ferritin heavy chain, N-terminally processed	FTH1						0.192193	0.537831	0.737888	biological regulation;cation homeostasis;cation transport;cellular cation homeostasis;cellular chemical homeostasis;cellular component organization;cellular component organization or biogenesis;cellular homeostasis;cellular ion homeostasis;cellular iron ion homeostasis;cellular membrane organization;cellular metal ion homeostasis;cellular process;chemical homeostasis;endocytosis;establishment of …	cell part;cytoplasmic part;cytosol;extracellular membrane-bounded organelle;extracellular organelle;extracellular region part;extracellular vesicular exosome;ferritin complex;intracellular ferritin complex;intracellular membrane-bounded organelle;intracellular organelle;intracellular part;macromolecular complex;membrane-bounded organelle;membrane-bounded vesicle;nucleus;organelle;protein complex;…	P02794	6	42.1	11.624	0.269354
679	P03886	NADH-ubiquinone oxidoreductase chain 1	MT-ND1						-0.149094	0.839691	0.916528	cellular metabolic process;cellular process;electron transport chain;generation of precursor metabolites and energy;metabolic process;mitochondrial electron transport, NADH to ubiquinone;oxidation-reduction process;respiratory electron transport chain;small molecule metabolic process	cell part;cytoplasmic part;integral to membrane;intracellular organelle part;intracellular part;intrinsic to membrane;macromolecular complex;membrane;membrane part;mitochondrial inner membrane;mitochondrial membrane;mitochondrial membrane part;mitochondrial part;mitochondrial respiratory chain complex I;NADH dehydrogenase complex;organelle inner membrane;organelle membrane;organelle part;protein …	P03886	3	9.4	2.9767	0.0758803
680	P03905	NADH-ubiquinone oxidoreductase chain 4	MT-ND4						-0.675458	0.175046	0.271056	cellular metabolic process;cellular process;electron transport chain;generation of precursor metabolites and energy;metabolic process;mitochondrial electron transport, NADH to ubiquinone;oxidation-reduction process;respiratory electron transport chain;small molecule metabolic process	cell part;cytoplasmic part;integral to membrane;intracellular organelle part;intracellular part;intrinsic to membrane;macromolecular complex;membrane;membrane part;mitochondrial inner membrane;mitochondrial membrane;mitochondrial membrane part;mitochondrial part;mitochondrial respiratory chain complex I;NADH dehydrogenase complex;organelle inner membrane;organelle membrane;organelle part;protein …	P03905	3	8.9	8.0281	0.756849
681	P03915	NADH-ubiquinone oxidoreductase chain 5	MT-ND5						-0.105253	0.626085	0.831883	cellular metabolic process;cellular process;electron transport chain;generation of precursor metabolites and energy;metabolic process;mitochondrial electron transport, NADH to ubiquinone;oxidation-reduction process;respiratory electron transport chain;small molecule metabolic process	cell part;cytoplasmic part;integral to membrane;intracellular organelle part;intracellular part;intrinsic to membrane;macromolecular complex;membrane;membrane part;mitochondrial inner membrane;mitochondrial membrane;mitochondrial membrane part;mitochondrial part;mitochondrial respiratory chain complex I;NADH dehydrogenase complex;organelle inner membrane;organelle membrane;organelle part;protein …	P03915	3	8.6	45.224	0.203367
682	P03928	ATP synthase protein 8	MT-ATP8						0.00906754	0.963836	0.980217	ATP biosynthetic process;ATP metabolic process;ATP synthesis coupled proton transport;biosynthetic process;cation transport;cellular biosynthetic process;cellular metabolic process;cellular nitrogen compound biosynthetic process;cellular nitrogen compound metabolic process;cellular process;electron transport chain;energy coupled proton transport, down electrochemical gradient;establishment of loc…	cell part;cytoplasmic part;integral to membrane;intracellular organelle part;intracellular part;intrinsic to membrane;macromolecular complex;membrane;membrane part;mitochondrial inner membrane;mitochondrial membrane;mitochondrial membrane part;mitochondrial part;mitochondrial proton-transporting ATP synthase complex;mitochondrial proton-transporting ATP synthase complex, coupling factor F(o);orga…	P03928	3	48.5	4.9015	0.0159967
683	P04003	C4b-binding protein alpha chain	C4BPA						-0.150764	0.457384	0.720584	activation of immune response;biological regulation;complement activation;complement activation, classical pathway;defense response;humoral immune response;immune effector process;immune response;immune system process;innate immune response;macromolecule metabolic process;metabolic process;negative regulation of biological process;negative regulation of complement activation;negative regulation o…	blood microparticle;cell part;extracellular region;extracellular region part;extracellular space;membrane;other organism cell;other organism part;plasma membrane	P04003	4	9.9	4.4776	0.339719
684	P04040	Catalase	CAT	+	+		EXPOSED		0.481256	0.00774888	0.0643317	acylglycerol metabolic process;aerobic respiration;aging;alcohol metabolic process;anatomical structure development;biological regulation;catabolic process;cell differentiation;cellular aromatic compound metabolic process;cellular catabolic process;cellular component assembly;cellular component organization;cellular component organization or biogenesis;cellular developmental process;cellular lipi…	adherens junction;anchoring junction;cell junction;cell part;cell-substrate adherens junction;cell-substrate junction;cytoplasmic part;cytosol;endoplasmic reticulum;extracellular membrane-bounded organelle;extracellular organelle;extracellular region part;extracellular vesicular exosome;focal adhesion;Golgi apparatus;intracellular membrane-bounded organelle;intracellular organelle;intracellular o…	P04040	22	50.1	55.317	2.11076
686	P04062	Glucosylceramidase	GBA						-0.0669829	0.86802	0.939065	alcohol biosynthetic process;alcohol metabolic process;amine metabolic process;anatomical structure morphogenesis;biological regulation;biosynthetic process;carbohydrate metabolic process;catabolic process;cellular biosynthetic process;cellular catabolic process;cellular lipid catabolic process;cellular lipid metabolic process;cellular metabolic process;cellular nitrogen compound biosynthetic pro…	cell part;cytoplasmic part;extracellular membrane-bounded organelle;extracellular organelle;extracellular region part;extracellular vesicular exosome;intracellular organelle lumen;intracellular organelle part;intracellular part;lysosomal lumen;lysosomal membrane;membrane;membrane-bounded organelle;membrane-bounded vesicle;membrane-enclosed lumen;organelle;organelle lumen;organelle membrane;organe…	P04062	6	19.8	17.831	0.0614701
687	P04075	Fructose-bisphosphate aldolase A	ALDOA	+	+		EXPOSED		0.662706	0.031865	0.0873793	actin cytoskeleton organization;actin filament organization;actin filament-based process;alcohol biosynthetic process;alcohol catabolic process;alcohol metabolic process;anatomical structure homeostasis;ATP biosynthetic process;ATP metabolic process;biological regulation;biosynthetic process;blood coagulation;carbohydrate biosynthetic process;carbohydrate catabolic process;carbohydrate metabolic …	actin cytoskeleton;cell part;contractile fiber part;cytoplasmic membrane-bounded vesicle lumen;cytoplasmic part;cytoplasmic vesicle part;cytoskeleton;cytosol;extracellular membrane-bounded organelle;extracellular organelle;extracellular region;extracellular region part;extracellular space;extracellular vesicular exosome;I band;intracellular membrane-bounded organelle;intracellular non-membrane-bo…	P04075;P05062	23	83	88.894	1.49669
688	P04080	Cystatin-B	CSTB						0.91481	0.0662935	0.116	adult behavior;adult locomotory behavior;behavior;biological regulation;locomotory behavior;multicellular organismal process;negative regulation of biological process;negative regulation of catalytic activity;negative regulation of cellular metabolic process;negative regulation of cellular process;negative regulation of cellular protein metabolic process;negative regulation of endopeptidase activ…	cell part;cytoplasm;extracellular membrane-bounded organelle;extracellular organelle;extracellular region part;extracellular space;extracellular vesicular exosome;intracellular non-membrane-bounded organelle;intracellular organelle;intracellular organelle part;intracellular part;membrane-bounded organelle;membrane-bounded vesicle;non-membrane-bounded organelle;nuclear part;nucleolus;organelle;org…	P04080	4	70.4	15.997	1.17853
689	P04083	Annexin A1	ANXA1						0.546027	0.0643588	0.152913	acid secretion;alpha-beta T cell activation;alpha-beta T cell differentiation;anatomical structure development;arachidonic acid secretion;biological regulation;carboxylic acid transport;cell activation;cell differentiation;cell surface receptor linked signaling pathway;cellular component movement;cellular developmental process;cellular macromolecule metabolic process;cellular metabolic process;ce…	adherens junction;anchoring junction;basolateral plasma membrane;cell junction;cell part;cell projection;cell surface;cell-substrate adherens junction;cell-substrate junction;cilium;cornified envelope;cytoplasm;cytoplasmic part;cytoskeleton;endosome;extracellular membrane-bounded organelle;extracellular organelle;extracellular region;extracellular region part;extracellular space;extracellular ves…	P04083	23	69.1	109.52	1.19139
691	P04179	Superoxide dismutase [Mn], mitochondrial	SOD2						0.735599	0.0859069	0.152722	age-dependent response to oxidative stress;age-dependent response to reactive oxygen species;amine metabolic process;anatomical structure development;apoptotic mitochondrial changes;behavior;biological regulation;biosynthetic process;carboxylic acid metabolic process;cation homeostasis;cell development;cell differentiation;cellular amine metabolic process;cellular amino acid metabolic process;cel…	cell part;cytoplasmic part;extracellular membrane-bounded organelle;extracellular organelle;extracellular region part;extracellular vesicular exosome;intracellular membrane-bounded organelle;intracellular non-membrane-bounded organelle;intracellular organelle;intracellular organelle lumen;intracellular organelle part;intracellular part;membrane;membrane-bounded organelle;membrane-bounded vesicle;…	P04179	13	83.3	81.988	1.06597
692	P04181	Ornithine aminotransferase, mitochondrial;Ornithine aminotransferase, hepatic form;Ornithine aminotransferase, renal form	OAT						-0.0579637	0.849493	0.933181	amine biosynthetic process;amine metabolic process;biosynthetic process;carboxylic acid biosynthetic process;carboxylic acid metabolic process;cellular amine metabolic process;cellular amino acid biosynthetic process;cellular amino acid metabolic process;cellular biosynthetic process;cellular component assembly;cellular component organization;cellular component organization or biogenesis;cellular…	cell part;cytoplasmic part;intracellular membrane-bounded organelle;intracellular organelle;intracellular organelle lumen;intracellular organelle part;intracellular part;membrane-bounded organelle;membrane-enclosed lumen;mitochondrial matrix;mitochondrial part;mitochondrion;organelle;organelle lumen;organelle part	P04181	7	32.1	21.208	0.0708401
694	P04259	Keratin, type II cytoskeletal 6B	KRT6B						0.817362	0.40865	0.527668	anatomical structure development;developmental process;ectoderm development;tissue development	cell part;cytoskeletal part;extracellular membrane-bounded organelle;extracellular organelle;extracellular region part;extracellular vesicular exosome;intermediate filament;intracellular organelle part;intracellular part;keratin filament;macromolecular complex;membrane-bounded organelle;membrane-bounded vesicle;organelle;organelle part;protein complex;vesicle	P04259	32	51.8	59.248	0.388649
698	P04406	Glyceraldehyde-3-phosphate dehydrogenase	GAPDH						0.530594	0.109273	0.220119	alcohol biosynthetic process;alcohol metabolic process;apoptosis;biological regulation;biosynthetic process;carbohydrate biosynthetic process;carbohydrate metabolic process;cell death;cellular biosynthetic process;cellular carbohydrate biosynthetic process;cellular carbohydrate metabolic process;cellular component organization;cellular component organization at cellular level;cellular component o…	cell part;cytoplasm;cytoplasmic part;cytoskeleton;cytosol;extracellular membrane-bounded organelle;extracellular organelle;extracellular region part;extracellular vesicular exosome;intracellular membrane-bounded organelle;intracellular non-membrane-bounded organelle;intracellular organelle;intracellular organelle part;intracellular part;lipid particle;macromolecular complex;membrane;membrane-boun…	P04406;O14556	15	63.9	60.857	0.961487
699	P04439	HLA class I histocompatibility antigen, A-3 alpha chain	HLA-A						-0.10802	0.68632	0.862103	antigen processing and presentation;antigen processing and presentation of exogenous antigen;antigen processing and presentation of exogenous peptide antigen;antigen processing and presentation of exogenous peptide antigen via MHC class I;antigen processing and presentation of exogenous peptide antigen via MHC class I, TAP-dependent;antigen processing and presentation of exogenous peptide antigen…	cell part;cell surface;coated vesicle membrane;cytoplasmic part;cytoplasmic vesicle membrane;cytoplasmic vesicle part;early endosome membrane;endocytic vesicle membrane;endoplasmic reticulum;endoplasmic reticulum part;endosomal part;endosome membrane;ER to Golgi transport vesicle membrane;Golgi apparatus;Golgi apparatus part;Golgi membrane;integral to endoplasmic reticulum membrane;integral to lu…	P04439	7	19.2	11.673	0.163473
700	P04632	Calpain small subunit 1	CAPNS1						-0.401044	0.195487	0.352563	biological regulation;cellular component disassembly;cellular component disassembly at cellular level;cellular component organization;cellular component organization at cellular level;cellular component organization or biogenesis;cellular component organization or biogenesis at cellular level;cellular process;extracellular matrix disassembly;extracellular matrix organization;extracellular structu…	cell part;cytoplasm;cytoplasmic part;cytosol;extracellular membrane-bounded organelle;extracellular organelle;extracellular region part;extracellular vesicular exosome;intracellular part;membrane;membrane-bounded organelle;membrane-bounded vesicle;organelle;plasma membrane;vesicle	P04632;Q96L46	12	78	177.6	0.708881
701	P04792	Heat shock protein beta-1	HSPB1	+	+		HIDDEN		-0.430644	0.00316948	0.0558613	anatomical structure homeostasis;biological adhesion;biological regulation;cell adhesion;cell surface receptor linked signaling pathway;cell-cell adhesion;cellular component movement;cellular process;cellular response to chemical stimulus;cellular response to growth factor stimulus;cellular response to organic substance;cellular response to stimulus;cellular response to vascular endothelial growt…	adherens junction;anchoring junction;cell junction;cell part;cell-substrate adherens junction;cell-substrate junction;contractile fiber part;cytoplasm;cytoplasmic part;cytoskeletal part;cytoskeleton;cytosol;extracellular membrane-bounded organelle;extracellular organelle;extracellular region part;extracellular space;extracellular vesicular exosome;focal adhesion;intracellular membrane-bounded org…	P04792	17	82.4	97.197	2.49901
702	P04843	Dolichyl-diphosphooligosaccharide--protein glycosyltransferase subunit 1	RPN1	+			HIDDEN		-0.174808	0.0487808	0.374071	biosynthetic process;carbohydrate metabolic process;cellular biosynthetic process;cellular carbohydrate metabolic process;cellular macromolecule biosynthetic process;cellular macromolecule metabolic process;cellular metabolic process;cellular process;cellular protein metabolic process;cotranslational protein targeting to membrane;establishment of localization;establishment of localization in cell…	cell part;cytoplasmic membrane-bounded vesicle;cytoplasmic part;cytoplasmic vesicle;endoplasmic reticulum;endoplasmic reticulum membrane;endoplasmic reticulum part;integral to membrane;intracellular membrane-bounded organelle;intracellular organelle;intracellular organelle part;intracellular part;intrinsic to membrane;macromolecular complex;melanosome;membrane;membrane part;membrane-bounded organ…	P04843	29	59	142.5	1.31175
703	P04844	Dolichyl-diphosphooligosaccharide--protein glycosyltransferase subunit 2	RPN2						-0.325801	0.0593913	0.226976	aging;biosynthetic process;carbohydrate metabolic process;cellular biosynthetic process;cellular carbohydrate metabolic process;cellular macromolecule biosynthetic process;cellular macromolecule metabolic process;cellular metabolic process;cellular process;cellular protein metabolic process;cotranslational protein targeting to membrane;developmental process;establishment of localization;establish…	autophagic vacuole membrane;cell part;cytoplasmic part;endoplasmic reticulum;endoplasmic reticulum membrane;endoplasmic reticulum part;integral to membrane;intracellular membrane-bounded organelle;intracellular organelle;intracellular organelle part;intracellular part;intrinsic to membrane;macromolecular complex;membrane;membrane part;membrane-bounded organelle;nucleus;oligosaccharyltransferase c…	P04844	21	51	148.01	1.22628
704	P04899	Guanine nucleotide-binding protein G(i) subunit alpha-2	GNAI2						0.0202084	0.87016	0.960219	activation of MAPKK activity;activation of protein kinase activity;adenosine receptor signaling pathway;biological regulation;blood coagulation;cAMP-mediated signaling;cell activation;cell communication;cell cycle;cell division;cell proliferation;cell surface receptor linked signaling pathway;cell-cell signaling;cellular macromolecule metabolic process;cellular metabolic process;cellular process;…	cell part;centrosome;cytoplasm;cytoplasmic part;cytoskeletal part;cytosol;extracellular membrane-bounded organelle;extracellular organelle;extracellular region part;extracellular vesicular exosome;extrinsic to internal side of plasma membrane;extrinsic to membrane;extrinsic to plasma membrane;heterotrimeric G-protein complex;intracellular non-membrane-bounded organelle;intracellular organelle;int…	P04899	10	37.2	20.498	0.0604011
705	Q99878;Q96KK5;Q9BTM1;Q16777;Q93077;Q7L7L0;Q6FI13;P20671;P0C0S8;P04908	Histone H2A type 1-J;Histone H2A type 1-H;Histone H2A.J;Histone H2A type 2-C;Histone H2A type 1-C;Histone H2A type 3;Histone H2A type 2-A;Histone H2A type 1-D;Histone H2A type 1;Histone H2A type 1-B/E	HIST1H2AJ;HIST1H2AH;H2AFJ;HIST2H2AC;HIST1H2AC;HIST3H2A;HIST2H2AA3;HIST1H2AD;HIST1H2AG;HIST1H2AB						-0.155835	0.648446	0.819045	biological regulation;cellular component disassembly;cellular component disassembly at cellular level;cellular component organization;cellular component organization at cellular level;cellular component organization or biogenesis;cellular component organization or biogenesis at cellular level;cellular macromolecular complex disassembly;cellular macromolecular complex subunit organization;cellular…	cell part;chromosomal part;extracellular membrane-bounded organelle;extracellular organelle;extracellular region part;extracellular vesicular exosome;intracellular membrane-bounded organelle;intracellular organelle;intracellular organelle part;intracellular part;macromolecular complex;membrane-bounded organelle;membrane-bounded vesicle;nuclear chromosome part;nuclear nucleosome;nuclear part;nucle…	Q99878;Q96KK5;Q9BTM1;Q16777;Q93077;Q7L7L0;Q6FI13;P20671;P0C0S8;P04908	3	27.3	11.676	0.188126
707	P05023	Sodium/potassium-transporting ATPase subunit alpha-1	ATP1A1						0.123025	0.430606	0.730803	biological regulation;cardiac muscle contraction;cation homeostasis;cation transport;cellular cation homeostasis;cellular chemical homeostasis;cellular homeostasis;cellular ion homeostasis;cellular metal ion homeostasis;cellular monovalent inorganic cation homeostasis;cellular potassium ion homeostasis;cellular potassium ion transport;cellular process;cellular response to abiotic stimulus;cellula…	apical plasma membrane;basolateral plasma membrane;caveola;cell part;cytoplasmic membrane-bounded vesicle;cytoplasmic part;cytoplasmic vesicle;endoplasmic reticulum;endosome;extracellular membrane-bounded organelle;extracellular organelle;extracellular region part;extracellular vesicular exosome;Golgi apparatus;integral to membrane;intracellular membrane-bounded organelle;intracellular organelle;…	P05023;P50993	41	48.5	177.17	0.36592
708	P05026	Sodium/potassium-transporting ATPase subunit beta-1	ATP1B1						0.120365	0.378318	0.712489	biological adhesion;biological regulation;blood coagulation;calcium ion homeostasis;calcium-mediated signaling;cardiac muscle contraction;cation homeostasis;cation transport;cell adhesion;cell migration;cell motility;cellular calcium ion homeostasis;cellular cation homeostasis;cellular chemical homeostasis;cellular component movement;cellular component organization;cellular component organization…	apical plasma membrane;basolateral plasma membrane;caveola;cell junction;cell part;cell-cell contact zone;cell-cell junction;extracellular membrane-bounded organelle;extracellular organelle;extracellular region part;extracellular vesicular exosome;intercalated disc;macromolecular complex;membrane;membrane part;membrane raft;membrane-bounded organelle;membrane-bounded vesicle;organelle;plasma memb…	P05026	7	32	19.109	0.422143
709	P05067	Amyloid beta A4 protein;N-APP;Soluble APP-alpha;Soluble APP-beta;C99;Beta-amyloid protein 42;Beta-amyloid protein 40;C83;P3(42);P3(40);C80;Gamma-secretase C-terminal fragment 59;Gamma-secretase C-terminal fragment 57;Gamma-secretase C-terminal fragment 50;C31	APP	+	+		HIDDEN		-0.531858	0.0243575	0.0889585	adult behavior;adult locomotory behavior;alcohol metabolic process;anatomical structure development;anatomical structure morphogenesis;apoptosis;associative learning;axon cargo transport;axon choice point recognition;axon midline choice point recognition;axonogenesis;behavior;behavioral interaction between organisms;biological adhesion;biological regulation;blood coagulation;calcium ion homeostas…	apical part of cell;axon;cell junction;cell part;cell projection;cell projection part;cell surface;cell-cell junction;ciliary rootlet;cilium part;coated pit;coated vesicle;cytoplasm;cytoplasmic membrane-bounded vesicle;cytoplasmic membrane-bounded vesicle lumen;cytoplasmic part;cytoplasmic vesicle;cytoplasmic vesicle part;cytoskeletal part;cytosol;dendritic shaft;dendritic spine;endosomal part;en…	P05067	15	31.8	41.001	1.61337
711	P05109	Protein S100-A8;Protein S100-A8, N-terminally processed	S100A8						-0.697425	0.312471	0.419068	activation of caspase activity;acute inflammatory response;autophagy;biological adhesion;biological regulation;catabolic process;cell adhesion;cell chemotaxis;cell migration;cell motility;cell-cell adhesion;cellular catabolic process;cellular component movement;cellular macromolecule metabolic process;cellular metabolic process;cellular process;cellular protein metabolic process;cellular response…	cell part;cytoplasmic part;cytoskeleton;cytosol;extracellular membrane-bounded organelle;extracellular organelle;extracellular region;extracellular region part;extracellular space;extracellular vesicular exosome;intracellular membrane-bounded organelle;intracellular non-membrane-bounded organelle;intracellular organelle;intracellular part;membrane;membrane-bounded organelle;membrane-bounded vesic…	P05109	7	49.5	10.396	0.50519
712	P05141	ADP/ATP translocase 2;ADP/ATP translocase 2, N-terminally processed	SLC25A5						0.0374934	0.795609	0.931903	adenine transport;biological regulation;cellular metabolic process;cellular process;chromosome segregation;energy derivation by oxidation of organic compounds;energy reserve metabolic process;establishment of localization;generation of precursor metabolites and energy;metabolic process;nitrogen compound transport;nucleobase transport;nucleobase-containing compound transport;oxidation-reduction pr…	cell part;cytoplasmic part;cytoskeletal part;extracellular membrane-bounded organelle;extracellular organelle;extracellular region part;extracellular vesicular exosome;integral to membrane;integral to plasma membrane;intracellular membrane-bounded organelle;intracellular non-membrane-bounded organelle;intracellular organelle;intracellular organelle part;intracellular part;intrinsic to membrane;in…	P05141;Q9H0C2	17	43	51.867	0.0993005
714	P05166	Propionyl-CoA carboxylase beta chain, mitochondrial	PCCB						-1.39776	0.171887	0.220046	biotin metabolic process;carboxylic acid catabolic process;carboxylic acid metabolic process;catabolic process;cellular amide metabolic process;cellular catabolic process;cellular ketone metabolic process;cellular lipid catabolic process;cellular lipid metabolic process;cellular metabolic process;cellular nitrogen compound metabolic process;cellular process;cofactor metabolic process;fatty acid b…	cell part;cytoplasmic part;cytosol;intracellular membrane-bounded organelle;intracellular organelle;intracellular organelle lumen;intracellular organelle part;intracellular part;membrane-bounded organelle;membrane-enclosed lumen;mitochondrial matrix;mitochondrial part;mitochondrion;organelle;organelle lumen;organelle part	P05166	4	12.2	8.8284	0.764756
715	P05198	Eukaryotic translation initiation factor 2 subunit 1	EIF2S1						-0.0439212	0.769598	0.917754	biological regulation;biosynthetic process;cellular biosynthetic process;cellular macromolecule biosynthetic process;cellular macromolecule metabolic process;cellular metabolic process;cellular process;cellular protein metabolic process;cellular response to chemical stimulus;cellular response to organic substance;cellular response to stimulus;cellular response to stress;cellular response to topol…	cell part;cytoplasmic part;cytosol;eukaryotic 48S preinitiation complex;eukaryotic translation initiation factor 2 complex;extracellular membrane-bounded organelle;extracellular organelle;extracellular region part;extracellular vesicular exosome;intracellular membrane-bounded organelle;intracellular non-membrane-bounded organelle;intracellular organelle;intracellular part;macromolecular complex;m…	P05198	15	56.8	66.1	0.113736
716	P05362	Intercellular adhesion molecule 1	ICAM1						-0.0101929	0.974488	0.984636	acute inflammatory response;acute inflammatory response to antigenic stimulus;adhesion to host;adhesion to other organism involved in symbiotic interaction;aging;anatomical structure development;antigen processing and presentation;biological adhesion;biological regulation;carbohydrate homeostasis;cell activation;cell activation involved in immune response;cell adhesion;cell adhesion mediated by i…	adherens junction;anchoring junction;cell junction;cell part;cell surface;cell-substrate adherens junction;cell-substrate junction;external side of plasma membrane;extracellular membrane-bounded organelle;extracellular organelle;extracellular region part;extracellular space;extracellular vesicular exosome;focal adhesion;immunological synapse;integral to membrane;integral to plasma membrane;intrin…	P05362	9	22.4	22.738	0.0112236
717	P05386	60S acidic ribosomal protein P1	RPLP1						-0.0438741	0.757105	0.916549	biosynthetic process;catabolic process;cellular biosynthetic process;cellular catabolic process;cellular component disassembly;cellular component disassembly at cellular level;cellular component organization;cellular component organization at cellular level;cellular component organization or biogenesis;cellular component organization or biogenesis at cellular level;cellular macromolecular complex…	adherens junction;anchoring junction;cell junction;cell part;cell-substrate adherens junction;cell-substrate junction;cytoplasm;cytoplasmic part;cytosol;cytosolic large ribosomal subunit;extracellular membrane-bounded organelle;extracellular organelle;extracellular region part;extracellular vesicular exosome;focal adhesion;intracellular organelle part;intracellular part;large ribosomal subunit;ma…	P05386	5	95.6	29.251	0.120844
718	P05387	60S acidic ribosomal protein P2	RPLP2						-0.015227	0.898028	0.969804	biosynthetic process;catabolic process;cellular biosynthetic process;cellular catabolic process;cellular component disassembly;cellular component disassembly at cellular level;cellular component organization;cellular component organization at cellular level;cellular component organization or biogenesis;cellular component organization or biogenesis at cellular level;cellular macromolecular complex…	adherens junction;anchoring junction;cell junction;cell part;cell-substrate adherens junction;cell-substrate junction;cytoplasmic part;cytosol;cytosolic large ribosomal subunit;extracellular membrane-bounded organelle;extracellular organelle;extracellular region part;extracellular vesicular exosome;focal adhesion;intracellular organelle part;intracellular part;large ribosomal subunit;macromolecul…	P05387	10	93	108.97	0.0467101
719	P05388;Q8NHW5	60S acidic ribosomal protein P0;60S acidic ribosomal protein P0-like	RPLP0;RPLP0P6	+			HIDDEN		-0.127766	0.0181092	0.437357	biosynthetic process;catabolic process;cellular biosynthetic process;cellular catabolic process;cellular component biogenesis;cellular component biogenesis at cellular level;cellular component disassembly;cellular component disassembly at cellular level;cellular component organization;cellular component organization at cellular level;cellular component organization or biogenesis;cellular componen…	adherens junction;anchoring junction;cell junction;cell part;cell-substrate adherens junction;cell-substrate junction;cytoplasm;cytoplasmic part;cytosol;cytosolic large ribosomal subunit;extracellular membrane-bounded organelle;extracellular organelle;extracellular region part;extracellular vesicular exosome;focal adhesion;intracellular membrane-bounded organelle;intracellular non-membrane-bounde…	P05388;Q8NHW5	15	64.4	74.736	1.7421
720	P05423	DNA-directed RNA polymerase III subunit RPC4	POLR3D						1.33671	0.132615	0.175488	biological regulation;biosynthetic process;cellular biosynthetic process;cellular macromolecule biosynthetic process;cellular macromolecule metabolic process;cellular metabolic process;cellular nitrogen compound metabolic process;cellular process;defense response;defense response to virus;gene expression;immune effector process;immune response;immune system process;innate immune response;macromol…	cell part;chromatin;chromosomal part;cytoplasm;cytoplasmic part;cytosol;DNA-directed RNA polymerase complex;DNA-directed RNA polymerase III complex;intracellular organelle part;intracellular part;macromolecular complex;nuclear chromatin;nuclear chromosome part;nuclear DNA-directed RNA polymerase complex;nuclear part;nucleoplasm;nucleoplasm part;organelle part;protein complex;RNA polymerase complex	P05423	4	16.3	10.825	0.877406
721	P05455	Lupus La protein	SSB						0.0884171	0.577666	0.827255	cellular macromolecule metabolic process;cellular metabolic process;cellular nitrogen compound metabolic process;cellular process;histone mRNA metabolic process;macromolecule metabolic process;macromolecule modification;metabolic process;mRNA metabolic process;ncRNA metabolic process;ncRNA processing;nitrogen compound metabolic process;nucleic acid metabolic process;nucleobase-containing compound…	cell part;intracellular membrane-bounded organelle;intracellular organelle;intracellular part;macromolecular complex;membrane-bounded organelle;nucleus;organelle;ribonucleoprotein complex	P05455	18	48	52.032	0.238323
723	P05549;Q6VUC0;Q92481	Transcription factor AP-2-alpha;Transcription factor AP-2-epsilon;Transcription factor AP-2-beta	TFAP2A;TFAP2E;TFAP2B	+	+	+	HIDDEN	HIDDEN_FC2	-1.29716	0.00726847	0.0191373	alcohol metabolic process;anatomical structure arrangement;anatomical structure development;anatomical structure formation involved in morphogenesis;anatomical structure morphogenesis;anion homeostasis;anterior neuropore closure;aorta morphogenesis;appendage morphogenesis;artery morphogenesis;basement membrane organization;biological regulation;biosynthetic process;blood vessel morphogenesis;body…	cell part;centrosome;cytoplasm;cytoplasmic part;cytoskeletal part;Golgi apparatus;intracellular membrane-bounded organelle;intracellular non-membrane-bounded organelle;intracellular organelle;intracellular organelle part;intracellular part;membrane-bounded organelle;microtubule organizing center;non-membrane-bounded organelle;nuclear part;nucleoplasm;nucleus;organelle;organelle part	P05549;Q6VUC0;Q92481;Q92754	4	16.7	10.993	2.13856
724	P05556	Integrin beta-1	ITGB1						-0.0914707	0.61362	0.840192	actin cytoskeleton organization;actin filament-based process;actomyosin structure organization;anatomical structure homeostasis;anatomical structure morphogenesis;associative learning;axon extension;axon guidance;B cell activation;B cell differentiation;behavior;biological adhesion;biological regulation;blood coagulation;blood vessel endothelial cell migration;calcium ion homeostasis;calcium-inde…	acrosomal vesicle;adherens junction;alpha10-beta1 integrin complex;alpha11-beta1 integrin complex;alpha1-beta1 integrin complex;alpha2-beta1 integrin complex;alpha3-beta1 integrin complex;alpha7-beta1 integrin complex;alpha8-beta1 integrin complex;alpha9-beta1 integrin complex;anchoring junction;basement membrane;cell division site part;cell junction;cell part;cell projection;cell projection memb…	P05556	23	39.5	84.48	0.2121
725	P05783	Keratin, type I cytoskeletal 18	KRT18						0.381238	0.105633	0.263759	anatomical structure morphogenesis;biological regulation;cell cycle;cell surface receptor linked signaling pathway;cellular component organization;cellular component organization at cellular level;cellular component organization or biogenesis;cellular component organization or biogenesis at cellular level;cellular process;cellular response to chemical stimulus;cellular response to cytokine stimul…	cell part;cell periphery;centriolar satellite;cytoplasm;cytoplasmic part;cytoskeletal part;extracellular membrane-bounded organelle;extracellular organelle;extracellular region part;extracellular vesicular exosome;intermediate filament;intracellular non-membrane-bounded organelle;intracellular organelle;intracellular organelle part;intracellular part;keratin filament;macromolecular complex;membra…	P05783;CON__H-INV:HIT000015463	31	74.7	248.63	0.976201
727	P06280	Alpha-galactosidase A	GLA						0.0174955	0.902092	0.967135	biological regulation;carbohydrate catabolic process;carbohydrate metabolic process;catabolic process;cellular carbohydrate catabolic process;cellular carbohydrate metabolic process;cellular catabolic process;cellular lipid catabolic process;cellular lipid metabolic process;cellular metabolic process;cellular process;ceramide catabolic process;ceramide metabolic process;glycolipid catabolic proce…	cell part;cytoplasm;cytoplasmic part;extracellular membrane-bounded organelle;extracellular organelle;extracellular region;extracellular region part;extracellular vesicular exosome;Golgi apparatus;intracellular membrane-bounded organelle;intracellular organelle;intracellular organelle lumen;intracellular organelle part;intracellular part;lysosomal lumen;lysosome;lytic vacuole;membrane-bounded org…	P06280	3	7	6.8063	0.0447493
731	P06576	ATP synthase subunit beta, mitochondrial	ATP5B						-0.0754312	0.721384	0.885354	anatomical structure formation involved in morphogenesis;angiogenesis;ATP biosynthetic process;ATP hydrolysis coupled proton transport;ATP metabolic process;ATP synthesis coupled proton transport;biological regulation;biosynthetic process;cation homeostasis;cation transport;cell differentiation;cellular biosynthetic process;cellular cation homeostasis;cellular chemical homeostasis;cellular compon…	cell part;cell surface;cytoplasmic part;extracellular membrane-bounded organelle;extracellular organelle;extracellular region part;extracellular vesicular exosome;intracellular membrane-bounded organelle;intracellular non-membrane-bounded organelle;intracellular organelle;intracellular organelle lumen;intracellular organelle part;intracellular part;macromolecular complex;membrane;membrane part;me…	P06576	24	67.7	253.52	0.141834
732	P06702	Protein S100-A9	S100A9						0.201792	0.756567	0.868026	actin cytoskeleton organization;actin cytoskeleton reorganization;actin filament-based process;activation of caspase activity;autophagy;biological adhesion;biological regulation;catabolic process;cell adhesion;cell chemotaxis;cell communication;cell migration;cell motility;cell-cell adhesion;cell-cell signaling;cellular catabolic process;cellular component movement;cellular component organization…	cell part;cytoplasmic part;cytoskeleton;cytosol;extracellular membrane-bounded organelle;extracellular organelle;extracellular region;extracellular region part;extracellular space;extracellular vesicular exosome;intracellular membrane-bounded organelle;intracellular non-membrane-bounded organelle;intracellular organelle;intracellular part;membrane;membrane-bounded organelle;membrane-bounded vesic…	P06702	8	81.6	48.721	0.121152
733	P06703	Protein S100-A6	S100A6						2.1775	0.136081	0.155939	anatomical structure morphogenesis;axonogenesis;biological regulation;cell part morphogenesis;cell projection morphogenesis;cell projection organization;cellular component morphogenesis;cellular component organization;cellular component organization at cellular level;cellular component organization or biogenesis;cellular component organization or biogenesis at cellular level;cellular developmenta…	cell part;cell projection;cytoplasm;cytoplasmic part;cytosol;envelope;extracellular membrane-bounded organelle;extracellular organelle;extracellular region part;extracellular vesicular exosome;extrinsic to internal side of plasma membrane;extrinsic to membrane;extrinsic to plasma membrane;intracellular membrane-bounded organelle;intracellular organelle;intracellular organelle part;intracellular p…	P06703	2	16.7	2.5534	0.866203
734	P06730	Eukaryotic translation initiation factor 4E	EIF4E						0.957097	0.423506	0.535607	anatomical structure development;biological regulation;biosynthetic process;catabolic process;cell cycle process;cell surface receptor linked signaling pathway;cellular biosynthetic process;cellular catabolic process;cellular macromolecule biosynthetic process;cellular macromolecule catabolic process;cellular macromolecule metabolic process;cellular metabolic process;cellular nitrogen compound me…	cell part;chromatoid body;cytoplasm;cytoplasmic mRNA processing body;cytoplasmic part;cytosol;eukaryotic translation initiation factor 4F complex;extracellular membrane-bounded organelle;extracellular organelle;extracellular region part;extracellular vesicular exosome;intracellular non-membrane-bounded organelle;intracellular organelle;intracellular part;macromolecular complex;membrane-bounded or…	P06730	4	30.9	11.095	0.373141
735	P06733	Alpha-enolase	ENO1						0.778891	0.0544059	0.11292	alcohol biosynthetic process;alcohol metabolic process;biological regulation;biosynthetic process;carbohydrate biosynthetic process;carbohydrate metabolic process;cellular biosynthetic process;cellular carbohydrate biosynthetic process;cellular carbohydrate metabolic process;cellular macromolecule biosynthetic process;cellular macromolecule metabolic process;cellular metabolic process;cellular ni…	cell part;contractile fiber part;cytoplasm;cytoplasmic part;cytosol;cytosolic part;extracellular membrane-bounded organelle;extracellular organelle;extracellular region part;extracellular space;extracellular vesicular exosome;intracellular membrane-bounded organelle;intracellular organelle;intracellular part;M band;macromolecular complex;membrane;membrane-bounded organelle;membrane-bounded vesicl…	P06733;P09104	19	62.7	128.54	1.26435
736	P06737	Glycogen phosphorylase, liver form	PYGL						0.444915	0.246555	0.393612	5-phosphoribose 1-diphosphate biosynthetic process;5-phosphoribose 1-diphosphate metabolic process;alcohol biosynthetic process;alcohol metabolic process;biological regulation;biosynthetic process;carbohydrate biosynthetic process;carbohydrate catabolic process;carbohydrate homeostasis;carbohydrate metabolic process;catabolic process;cell death;cellular biosynthetic process;cellular carbohydrate …	cell part;cytoplasm;cytoplasmic part;cytosol;extracellular membrane-bounded organelle;extracellular organelle;extracellular region part;extracellular vesicular exosome;intracellular part;membrane;membrane-bounded organelle;membrane-bounded vesicle;organelle;plasma membrane;vesicle	P06737	2	3.1	7.3102	0.608087
737	P06744	Glucose-6-phosphate isomerase	GPI						0.198999	0.730432	0.861296	alcohol biosynthetic process;alcohol metabolic process;aldehyde biosynthetic process;aldehyde catabolic process;anatomical structure formation involved in morphogenesis;angiogenesis;behavior;biological regulation;biosynthetic process;carbohydrate biosynthetic process;carbohydrate metabolic process;catabolic process;cellular aldehyde metabolic process;cellular biosynthetic process;cellular carbohy…	cell part;cell projection;cytoplasm;cytoplasmic part;cytosol;extracellular membrane-bounded organelle;extracellular organelle;extracellular region part;extracellular space;extracellular vesicular exosome;intracellular organelle part;intracellular part;membrane;membrane-bounded organelle;membrane-bounded vesicle;neuron projection;nuclear part;nucleoplasm;organelle;organelle part;plasma membrane;ve…	P06744;CON__Q3ZBD7	11	34.4	36.365	0.13642
738	P06748	Nucleophosmin	NPM1						-0.0145543	0.778069	0.957884	aging;ATP-dependent chromatin remodeling;biological regulation;cell aging;cell cycle process;cellular component assembly;cellular component assembly at cellular level;cellular component organization;cellular component organization at cellular level;cellular component organization or biogenesis;cellular component organization or biogenesis at cellular level;cellular macromolecular complex assembly…	adherens junction;anchoring junction;cell junction;cell part;cell-substrate adherens junction;cell-substrate junction;centrosome;cytoplasm;cytoplasmic part;cytoskeletal part;cytosol;focal adhesion;intracellular membrane-bounded organelle;intracellular non-membrane-bounded organelle;intracellular organelle;intracellular organelle part;intracellular part;macromolecular complex;membrane;membrane-bou…	P06748	16	67.7	184.79	0.108982
739	P06753	Tropomyosin alpha-3 chain	TPM3						-0.0201708	0.901233	0.965367	actin filament-based movement;actin filament-based process;actin-mediated cell contraction;actin-myosin filament sliding;cellular component movement;cellular process;multicellular organismal process;muscle contraction;muscle filament sliding;muscle system process;system process	actin filament bundle;actomyosin;cell part;contractile fiber part;cytoplasmic part;cytoskeletal part;cytoskeleton;cytosol;extracellular membrane-bounded organelle;extracellular organelle;extracellular region part;extracellular vesicular exosome;intracellular non-membrane-bounded organelle;intracellular organelle;intracellular organelle part;intracellular part;membrane-bounded organelle;membrane-b…	P06753	12	35.8	37.397	0.0451627
740	P06756	Integrin alpha-V;Integrin alpha-V heavy chain;Integrin alpha-V light chain	ITGAV						-0.684749	0.268019	0.370993	anatomical structure formation involved in morphogenesis;anatomical structure morphogenesis;angiogenesis;antigen processing and presentation;antigen processing and presentation of exogenous antigen;antigen processing and presentation of exogenous peptide antigen;antigen processing and presentation of exogenous peptide antigen via MHC class I;antigen processing and presentation of exogenous peptid…	adherens junction;alphav-beta3 integrin complex;alphav-beta3 integrin-IGF-1-IGF1R complex;alphav-beta5 integrin complex;alphav-beta8 integrin complex;anchoring junction;cell junction;cell part;cell projection membrane;cell projection part;cell surface;cell-substrate adherens junction;cell-substrate junction;cytoplasmic membrane-bounded vesicle;cytoplasmic part;cytoplasmic vesicle;endocytic vesicl…	P06756	10	14.3	17.202	0.571835
741	P06865	Beta-hexosaminidase subunit alpha	HEXA						-0.431805	0.473719	0.631289	amine metabolic process;aminoglycan catabolic process;aminoglycan metabolic process;carbohydrate catabolic process;carbohydrate metabolic process;catabolic process;cellular catabolic process;cellular lipid metabolic process;cellular metabolic process;cellular process;chondroitin sulfate catabolic process;chondroitin sulfate metabolic process;glycolipid metabolic process;glycosaminoglycan cataboli…	cell part;cytoplasmic part;extracellular membrane-bounded organelle;extracellular organelle;extracellular region part;extracellular vesicular exosome;intracellular organelle lumen;intracellular organelle part;intracellular part;lysosomal lumen;membrane;membrane-bounded organelle;membrane-bounded vesicle;membrane-enclosed lumen;organelle;organelle lumen;organelle part;vacuolar lumen;vacuolar part;…	P06865	8	22.5	18.081	0.324479
743	P07099	Epoxide hydrolase 1	EPHX1	+	+		HIDDEN		-0.48569	0.0138396	0.0789591	aromatic compound catabolic process;catabolic process;cellular aromatic compound metabolic process;cellular catabolic process;cellular metabolic process;cellular process;metabolic process;response to chemical stimulus;response to organic cyclic compound;response to organic substance;response to stimulus;response to toxin	cell part;cytoplasmic part;endoplasmic reticulum membrane;endoplasmic reticulum part;integral to membrane;intracellular organelle part;intracellular part;intrinsic to membrane;membrane;membrane part;organelle membrane;organelle part	P07099	18	52.1	63.23	1.85888
744	P07195	L-lactate dehydrogenase B chain	LDHB						0.624156	0.0638551	0.144967	carbohydrate metabolic process;carboxylic acid metabolic process;cellular ketone metabolic process;cellular metabolic process;cellular nitrogen compound metabolic process;cellular process;coenzyme metabolic process;cofactor metabolic process;heterocycle metabolic process;lactate metabolic process;metabolic process;monocarboxylic acid metabolic process;NAD metabolic process;nicotinamide nucleotide…	cell part;cytoplasm;cytoplasmic part;cytosol;extracellular membrane-bounded organelle;extracellular organelle;extracellular region part;extracellular vesicular exosome;intracellular membrane-bounded organelle;intracellular organelle;intracellular part;membrane;membrane part;membrane raft;membrane-bounded organelle;membrane-bounded vesicle;mitochondrion;organelle;vesicle	P07195	13	39.2	27.95	1.1948
745	P07199	Major centromere autoantigen B	CENPB						0.135827	0.766042	0.883621	biological regulation;regulation of biological process;regulation of biosynthetic process;regulation of cellular biosynthetic process;regulation of cellular macromolecule biosynthetic process;regulation of cellular metabolic process;regulation of cellular process;regulation of gene expression;regulation of macromolecule biosynthetic process;regulation of macromolecule metabolic process;regulation…	cell part;chromosomal part;chromosome;chromosome, centromeric region;intracellular membrane-bounded organelle;intracellular non-membrane-bounded organelle;intracellular organelle;intracellular organelle part;intracellular part;membrane-bounded organelle;non-membrane-bounded organelle;nucleus;organelle;organelle part	P07199	3	8.8	9.949	0.115747
747	P07237	Protein disulfide-isomerase	P4HB						0.0690053	0.491056	0.825661	4-hydroxyproline metabolic process;amine metabolic process;biological regulation;carboxylic acid metabolic process;cell redox homeostasis;cellular amine metabolic process;cellular amino acid metabolic process;cellular component organization;cellular component organization at cellular level;cellular component organization or biogenesis;cellular component organization or biogenesis at cellular leve…	adherens junction;anchoring junction;cell junction;cell part;cell-substrate adherens junction;cell-substrate junction;cytoplasmic membrane-bounded vesicle;cytoplasmic part;cytoplasmic vesicle;endoplasmic reticulum;endoplasmic reticulum lumen;endoplasmic reticulum part;endoplasmic reticulum-Golgi intermediate compartment;extracellular membrane-bounded organelle;extracellular organelle;extracellula…	P07237	41	76	260	0.308869
748	P07339	Cathepsin D;Cathepsin D light chain;Cathepsin D heavy chain	CTSD						0.0647335	0.66642	0.877413	antigen processing and presentation;antigen processing and presentation of exogenous antigen;antigen processing and presentation of exogenous peptide antigen;antigen processing and presentation of exogenous peptide antigen via MHC class II;antigen processing and presentation of peptide antigen;antigen processing and presentation of peptide antigen via MHC class II;antigen processing and presentat…	cell part;cytoplasmic membrane-bounded vesicle;cytoplasmic part;cytoplasmic vesicle;extracellular membrane-bounded organelle;extracellular organelle;extracellular region;extracellular region part;extracellular space;extracellular vesicular exosome;intracellular membrane-bounded organelle;intracellular organelle;intracellular organelle lumen;intracellular organelle part;intracellular part;lysosoma…	P07339	10	31.3	25.551	0.176252
749	P07355;A6NMY6	Annexin A2;Putative annexin A2-like protein	ANXA2;ANXA2P2	+			EXPOSED		0.370083	0.0430012	0.179694	anatomical structure formation involved in morphogenesis;angiogenesis;biological regulation;body fluid secretion;cellular component assembly;cellular component assembly at cellular level;cellular component organization;cellular component organization at cellular level;cellular component organization or biogenesis;cellular component organization or biogenesis at cellular level;cellular membrane or…	basement membrane;basolateral plasma membrane;cell cortex;cell part;cell projection;cell surface;cytoplasmic membrane-bounded vesicle;cytoplasmic part;cytoplasmic vesicle;early endosome;endosomal part;endosome;endosome membrane;extracellular matrix part;extracellular membrane-bounded organelle;extracellular organelle;extracellular region part;extracellular space;extracellular vesicular exosome;ex…	P07355;A6NMY6	28	74.9	184.55	1.36652
[truncated: 2,548 more rows]
