# Supplementary material for: Limited Proteolysis-Coupled Mass Spectrometry Identifies Phosphatidylinositol 4,5-Bisphosphate Effectors in Human Nuclear Proteome
Source: Cells. 2021 Jan 4;10(1):68. doi: 10.3390/cells10010068 (PMC7824793; doi:10.3390/cells10010068)
Supplement: Supplementary file 1 [file cells-10-00068-s001.zip › cells-1024842 Supplementary materials/table S2.xlsx]

## Sheet: GOBP
HIDDEN/EXPOSED	GO	GO name	GO short name (provided in the figures)	Number of proteins in category in Exposed/Hidden groups	Number of proteins in Exposed/Hidden group	Proportion from Exposed/Hidden	-log10 p-value	N: Enrichment factor	N: P value	N: Benj. Hoch. FDR	Number of proteins in category in total	Total number of proteins
EXPOSED	GOBP name	actin cytoskeleton organization	actin cytoskeleton organization	15	191	0.078534	4.31572	3.0842	4.8337e-05	0.040567	77	3024
EXPOSED	GOBP name	positive regulation of transcription from RNA polymerase II promoter	pos. reg. of transcription from RNA pol. II promoter	18	191	0.0942408	2.50353	1.8999	0.0031367	0.30999	150	3024
EXPOSED	GOBP name	mRNA export from nucleus	mRNA export from nucleus	9	191	0.0471204	2.3742	2.6387	0.0042247	0.32531	54	3024
EXPOSED	GOBP name	regulation of nuclear mRNA splicing, via spliceosome	reg. of nuclear mRNA splicing, via spliceosome	7	191	0.0366492	2.25343	2.9953	0.0055792	0.38689	37	3024
EXPOSED	GOBP name	regulation of mRNA processing	reg. of mRNA processing	8	191	0.0418848	2.125	2.5849	0.007499	0.45656	49	3024
EXPOSED	GOBP name	regulation of RNA metabolic process	regulation of RNA metabolic process	49	191	0.256545	2.04815	1.293	0.0089505	0.50499	600	3024
EXPOSED	GOBP name	regulation of transcription, DNA-dependent	regulation of transcription, DNA-dependent	44	191	0.230366	1.99319	1.3095	0.010158	0.52465	532	3024
EXPOSED	GOBP name	regulation of cell differentiation	regulation of cell differentiation	19	191	0.0994764	1.74895	1.527	0.017826	0.65254	197	3024
EXPOSED	GOBP name	regulation of gene expression	reg. of gene expression	56	191	0.293194	1.73219	1.1998	0.018527	0.66136	739	3024
EXPOSED	GOBP name	termination of RNA polymerase II transcription	termination of RNA pol. II transcription	5	191	0.026178	1.42072	2.3989	0.037956	0.76066	33	3024
HIDDEN	GOBP name	cell cycle	cell cycle	47	324	0.145062	4.83615	1.7905	1.4583e-05	0.024478	245	3024
HIDDEN	GOBP name	regulation of cell cycle process	reg. of cell cycle process	28	324	0.0864198	3.5407	1.8937	0.00028794	0.12565	138	3024
HIDDEN	GOBP name	establishment of RNA localization	establishment of RNA localization	16	324	0.0493827	1.43574	1.4359	0.036666	0.76066	104	3024
EXPOSED	GOBP name	regulation of transcription from RNA polymerase II promoter	reg. of transcription from RNA pol. II promoter	23	191	0.120419	1.31558	1.2514	0.048353	0.76066	291	3024
HIDDEN	GOBP name	gene expression	gene expression	67	324	0.20679	2.21024	1.2582	0.0061626	0.4117	497	3024
HIDDEN	GOBP name	mRNA transport	mRNA transport	16	324	0.0493827	1.74754	1.6057	0.017884	0.65255	93	3024
HIDDEN	GOBP name	negative regulation of transcription from RNA polymerase II promoter	neg. reg. of transcription from RNA pol. II promoter	19	324	0.058642	1.48474	1.3963	0.032754	0.74657	127	3024
HIDDEN	GOBP name	nuclear envelope disassembly	nuclear envelope disassembly	10	324	0.0308642	3.1148	3.0108	0.00076771	0.17774	31	3024
HIDDEN	GOBP name	protein import into nucleus	protein import into nucleus	11	324	0.0339506	4.05799	3.5402	8.75e-05	0.05595	29	3024
HIDDEN	GOBP name	response to heat	response to heat	16	324	0.0493827	3.24857	2.3333	0.00056419	0.15922	64	3024
HIDDEN	GOBP name	viral reproduction	viral reproduction	45	324	0.138889	2.12412	1.3376	0.0075142	0.45656	314	3024

## Sheet: GOCC
HIDDEN/EXPOSED	GO	GO name	Number of proteins in category in Exposed/Hidden groups	Number of proteins in Exposed/Hidden group	Proportion from Exposed/Hidden	-log10 p-value	N: Enrichment factor	N: P value	N: Benj. Hoch. FDR	Number of proteins in category in total	Total number of proteins
EXPOSED	GOCC name	cytoskeleton	29	191	0.151832	6.07549	2.565	8.4045e-07	0.0016775	179	3024
EXPOSED	GOCC name	cytoskeletal part	37	191	0.193717	5.34364	2.0773	4.5327e-06	0.0045237	282	3024
EXPOSED	GOCC name	nuclear speckles	17	191	0.0890052	3.74017	2.5392	0.0001819	0.025934	106	3024
EXPOSED	GOCC name	non-membrane-bounded organelle	58	191	0.303665	2.03929	1.2511	0.0091351	0.31413	734	3024
EXPOSED	GOCC name	nucleolus	22	191	0.115183	1.0761	1.0953	0.083927	0.64809	318	3024
HIDDEN	GOCC name	proteasome complex	14	324	0.0432099	3.93979	2.9037	0.00011487	0.020524	45	3024
HIDDEN	GOCC name	chromosomal part	36	324	0.111111	2.79629	1.5628	0.0015985	0.12763	215	3024
HIDDEN	GOCC name	nucleoplasm	116	324	0.358025	2.62665	1.2016	0.0023624	0.15297	901	3024
HIDDEN	GOCC name	nuclear pore	11	324	0.0339506	2.43313	2.3333	0.0036887	0.19899	44	3024
HIDDEN	GOCC name	chromatin	16	324	0.0493827	1.5928	1.5238	0.025539	0.45784	98	3024
HIDDEN	GOCC name	nuclear envelope	11	324	0.0339506	1.55613	1.7111	0.027789	0.45784	60	3024
