# Supplementary material for: Limited Proteolysis-Coupled Mass Spectrometry Identifies Phosphatidylinositol 4,5-Bisphosphate Effectors in Human Nuclear Proteome
Source: Cells. 2021 Jan 4;10(1):68. doi: 10.3390/cells10010068 (PMC7824793; doi:10.3390/cells10010068)
Supplement: Supplementary file 1 [file cells-10-00068-s001.zip › cells-1024842 Supplementary materials/table S4.xlsx]

## Sheet: KR Exposed
ScanProsite tool				ScanProsite tool
pattern match mode = [greedy, no overlaps]				pattern match mode = [greedy, no overlaps]
Output format: Table
[KR]-x(3,7)-K-x-[KR]-[KR]						[KR]-x(3,7)-K-x-[KR]						[KR]-x(3,7)-K-x-K
			Motif occurrence						Motif occurrence						Motif occurrence
found: 23 hits in 14 sequences			0.25			found: 101 hits in 37 sequences			0.66			found: 67 hits in 33 sequences			0.59
	start	end					start	end					start	end
sp-O60427-FADS1_HUMAN	243	254	[KR]-x(3,7)-K-x-[KR]-[KR]	KilsvelgKqKK		sp-O60427-FADS1_HUMAN	243	253	[KR]-x(3,7)-K-x-[KR]	KilsvelgKqK		sp-O60427-FADS1_HUMAN	243	253	[KR]-x(3,7)-K-x-K	KilsvelgKqK
sp-O95218-ZRAB2_HUMAN	291	302	[KR]-x(3,7)-K-x-[KR]-[KR]	RssssgdrKkRR		sp-O95218-ZRAB2_HUMAN	54	61	[KR]-x(3,7)-K-x-[KR]	Ktlae...KsR		sp-O95218-ZRAB2_HUMAN	324	330	[KR]-x(3,7)-K-x-K	Rsss....KkK
						sp-O95218-ZRAB2_HUMAN	129	135	[KR]-x(3,7)-K-x-[KR]	Rkkk....KyR
sp-P14324-FPPS_HUMAN	412	419	[KR]-x(3,7)-K-x-[KR]-[KR]	Rkiy....KrRK		sp-O95218-ZRAB2_HUMAN	197	207	[KR]-x(3,7)-K-x-[KR]	KsnrrsrsKsR		sp-P07711-CATL1_HUMAN	98	104	[KR]-x(3,7)-K-x-K	Rkpr....KgK
						sp-O95218-ZRAB2_HUMAN	248	257	[KR]-x(3,7)-K-x-[KR]	Rsrsrgs.KsR
sp-P16403-H12_HUMAN	119	130	[KR]-x(3,7)-K-x-[KR]-[KR]	KvkkaggtKpKK		sp-O95218-ZRAB2_HUMAN	291	301	[KR]-x(3,7)-K-x-[KR]	RssssgdrKkR		sp-P14324-FPPS_HUMAN	257	266	[KR]-x(3,7)-K-x-K	Kryksiv.KyK
sp-P16403-H12_HUMAN	149	160	[KR]-x(3,7)-K-x-[KR]-[KR]	KsakktpkKaKK		sp-O95218-ZRAB2_HUMAN	324	330	[KR]-x(3,7)-K-x-[KR]	Rsss....KkK
sp-P16403-H12_HUMAN	175	184	[KR]-x(3,7)-K-x-[KR]-[KR]	Kkakva..KpKK								sp-P16403-H12_HUMAN	17	23	[KR]-x(3,7)-K-x-K	Kapv....KkK
sp-P16403-H12_HUMAN	196	207	[KR]-x(3,7)-K-x-[KR]-[KR]	KaakpkvvKpKK		sp-P07711-CATL1_HUMAN	98	104	[KR]-x(3,7)-K-x-[KR]	Rkpr....KgK		sp-P16403-H12_HUMAN	109	119	[KR]-x(3,7)-K-x-K	KkaasgeaKpK
												sp-P16403-H12_HUMAN	121	129	[KR]-x(3,7)-K-x-K	Kkaggt..KpK
sp-P78337-PITX1_HUMAN	132	141	[KR]-x(3,7)-K-x-[KR]-[KR]	Rvrvwf..KnRR		sp-P08133-ANXA6_HUMAN	3	11	[KR]-x(3,7)-K-x-[KR]	Kpaqga..KyR		sp-P16403-H12_HUMAN	130	139	[KR]-x(3,7)-K-x-K	Kpvgaak.KpK
												sp-P16403-H12_HUMAN	149	159	[KR]-x(3,7)-K-x-K	KsakktpkKaK
sp-P80723-BASP1_HUMAN	18	25	[KR]-x(3,7)-K-x-[KR]-[KR]	Kake....KdKK		sp-P14324-FPPS_HUMAN	257	266	[KR]-x(3,7)-K-x-[KR]	Kryksiv.KyK		sp-P16403-H12_HUMAN	168	178	[KR]-x(3,7)-K-x-K	KkvakspkKaK
						sp-P14324-FPPS_HUMAN	412	418	[KR]-x(3,7)-K-x-[KR]	Rkiy....KrR		sp-P16403-H12_HUMAN	187	196	[KR]-x(3,7)-K-x-K	Ksaakav.KpK
sp-Q13433-S39A6_HUMAN	445	453	[KR]-x(3,7)-K-x-[KR]-[KR]	Kqfkd...KkKK								sp-P16403-H12_HUMAN	199	206	[KR]-x(3,7)-K-x-K	Kpkvv...KpK
						sp-P16403-H12_HUMAN	17	23	[KR]-x(3,7)-K-x-[KR]	Kapv....KkK		sp-P16403-H12_HUMAN	207	213	[KR]-x(3,7)-K-x-K	Kaap....KkK
sp-Q15155-NOMO1_HUMAN	1211	1221	[KR]-x(3,7)-K-x-[KR]-[KR]	Krqakkq.KtRR		sp-P16403-H12_HUMAN	46	54	[KR]-x(3,7)-K-x-[KR]	Kavaas..KeR
						sp-P16403-H12_HUMAN	109	119	[KR]-x(3,7)-K-x-[KR]	KkaasgeaKpK		sp-P16949-STMN1_HUMAN	119	128	[KR]-x(3,7)-K-x-K	Klerlre.KdK
sp-Q53F19-NCBP3_HUMAN	196	203	[KR]-x(3,7)-K-x-[KR]-[KR]	Ksae....KrKK		sp-P16403-H12_HUMAN	121	129	[KR]-x(3,7)-K-x-[KR]	Kkaggt..KpK
						sp-P16403-H12_HUMAN	130	139	[KR]-x(3,7)-K-x-[KR]	Kpvgaak.KpK		sp-P43487-RANG_HUMAN	76	83	[KR]-x(3,7)-K-x-K	Kllkh...KeK
sp-Q6P1A2-MBOA5_HUMAN	474	485	[KR]-x(3,7)-K-x-[KR]-[KR]	KamvprkeKlKK		sp-P16403-H12_HUMAN	149	159	[KR]-x(3,7)-K-x-[KR]	KsakktpkKaK
						sp-P16403-H12_HUMAN	168	178	[KR]-x(3,7)-K-x-[KR]	KkvakspkKaK		sp-P51858-HDGF_HUMAN	11	21	[KR]-x(3,7)-K-x-K	KcgdlvfaKmK
sp-Q6WCQ1-MPRIP_HUMAN	150	161	[KR]-x(3,7)-K-x-[KR]-[KR]	RtnkqnqkKkRK		sp-P16403-H12_HUMAN	187	196	[KR]-x(3,7)-K-x-[KR]	Ksaakav.KpK		sp-P51858-HDGF_HUMAN	70	80	[KR]-x(3,7)-K-x-K	KekfgkpnKrK
						sp-P16403-H12_HUMAN	199	206	[KR]-x(3,7)-K-x-[KR]	Kpkvv...KpK		sp-P51858-HDGF_HUMAN	138	148	[KR]-x(3,7)-K-x-K	KlvidepaKeK
sp-Q86X95-CIR1_HUMAN	226	237	[KR]-x(3,7)-K-x-[KR]-[KR]	RkldrlekKkKK		sp-P16403-H12_HUMAN	207	213	[KR]-x(3,7)-K-x-[KR]	Kaap....KkK
sp-Q86X95-CIR1_HUMAN	243	254	[KR]-x(3,7)-K-x-[KR]-[KR]	KkfqksrsKhKK								sp-P52565-GDIR1_HUMAN	43	52	[KR]-x(3,7)-K-x-K	Kddeslr.KyK
sp-Q86X95-CIR1_HUMAN	285	296	[KR]-x(3,7)-K-x-[KR]-[KR]	KekkiqrkKrKK		sp-P16949-STMN1_HUMAN	119	128	[KR]-x(3,7)-K-x-[KR]	Klerlre.KdK
sp-Q86X95-CIR1_HUMAN	310	317	[KR]-x(3,7)-K-x-[KR]-[KR]	Kdks....KkRK								sp-P63165-SUMO1_HUMAN	16	25	[KR]-x(3,7)-K-x-K	Kkegeyi.KlK
						sp-P36404-ARL2_HUMAN	8	15	[KR]-x(3,7)-K-x-[KR]	Kkmkq...KeR		sp-P63165-SUMO1_HUMAN	39	48	[KR]-x(3,7)-K-x-K	Kmtthlk.KlK
sp-Q9H2F5-EPC1_HUMAN	172	183	[KR]-x(3,7)-K-x-[KR]-[KR]	RevyeywiKkRK
sp-Q9H2F5-EPC1_HUMAN	214	225	[KR]-x(3,7)-K-x-[KR]-[KR]	RtekmqtrKnRK		sp-P43487-RANG_HUMAN	76	83	[KR]-x(3,7)-K-x-[KR]	Kllkh...KeK		sp-P80723-BASP1_HUMAN	4	10	[KR]-x(3,7)-K-x-K	Klsk....KkK
sp-Q9H2F5-EPC1_HUMAN	252	259	[KR]-x(3,7)-K-x-[KR]-[KR]	Krre....KsKR								sp-P80723-BASP1_HUMAN	18	24	[KR]-x(3,7)-K-x-K	Kake....KdK
						sp-P51858-HDGF_HUMAN	11	21	[KR]-x(3,7)-K-x-[KR]	KcgdlvfaKmK
sp-Q9NXE8-CWC25_HUMAN	151	162	[KR]-x(3,7)-K-x-[KR]-[KR]	RevlnnpvKmKK		sp-P51858-HDGF_HUMAN	70	80	[KR]-x(3,7)-K-x-[KR]	KekfgkpnKrK		sp-P99999-CYC_HUMAN	80	89	[KR]-x(3,7)-K-x-K	Kmifvgi.KkK
sp-Q9NXE8-CWC25_HUMAN	173	183	[KR]-x(3,7)-K-x-[KR]-[KR]	Kkekkkk.KeKK		sp-P51858-HDGF_HUMAN	138	148	[KR]-x(3,7)-K-x-[KR]	KlvidepaKeK
						sp-P51858-HDGF_HUMAN	151	157	[KR]-x(3,7)-K-x-[KR]	Kgal....KrR		sp-Q02413-DSG1_HUMAN	438	447	[KR]-x(3,7)-K-x-K	Rtgkltl.KnK
						sp-P52565-GDIR1_HUMAN	43	52	[KR]-x(3,7)-K-x-[KR]	Kddeslr.KyK		sp-Q13433-S39A6_HUMAN	445	453	[KR]-x(3,7)-K-x-K	Kqfkdk..KkK
						sp-P52565-GDIR1_HUMAN	172	180	[KR]-x(3,7)-K-x-[KR]	Rgsysi..KsR
												sp-Q15155-NOMO1_HUMAN	424	430	[KR]-x(3,7)-K-x-K	Kqmn....KyK
						sp-P63165-SUMO1_HUMAN	16	25	[KR]-x(3,7)-K-x-[KR]	Kkegeyi.KlK		sp-Q15155-NOMO1_HUMAN	1211	1218	[KR]-x(3,7)-K-x-K	Krqak...KqK
						sp-P63165-SUMO1_HUMAN	39	48	[KR]-x(3,7)-K-x-[KR]	Kmtthlk.KlK
												sp-Q4VC31-CCD58_HUMAN	100	110	[KR]-x(3,7)-K-x-K	KqlrkeqtKlK
						sp-P78337-PITX1_HUMAN	132	140	[KR]-x(3,7)-K-x-[KR]	Rvrvwf..KnR
												sp-Q53F19-NCBP3_HUMAN	196	205	[KR]-x(3,7)-K-x-K	Ksaekrk.KdK
						sp-P80723-BASP1_HUMAN	4	10	[KR]-x(3,7)-K-x-[KR]	Klsk....KkK		sp-Q53F19-NCBP3_HUMAN	548	558	[KR]-x(3,7)-K-x-K	RlgsapktKeK
						sp-P80723-BASP1_HUMAN	18	24	[KR]-x(3,7)-K-x-[KR]	Kake....KdK		sp-Q53F19-NCBP3_HUMAN	579	588	[KR]-x(3,7)-K-x-K	Rawgali.KeK
						sp-P99999-CYC_HUMAN	80	89	[KR]-x(3,7)-K-x-[KR]	Kmifvgi.KkK		sp-Q5T0W9-FA83B_HUMAN	690	700	[KR]-x(3,7)-K-x-K	RnrvrqpeKpK
												sp-Q5T0W9-FA83B_HUMAN	785	793	[KR]-x(3,7)-K-x-K	Kkenls..KnK
						sp-Q02413-DSG1_HUMAN	438	447	[KR]-x(3,7)-K-x-[KR]	Rtgkltl.KnK		sp-Q5T0W9-FA83B_HUMAN	1002	1011	[KR]-x(3,7)-K-x-K	Kfgnfih.KnK
						sp-Q13433-S39A6_HUMAN	445	453	[KR]-x(3,7)-K-x-[KR]	Kqfkdk..KkK		sp-Q6P1A2-MBOA5_HUMAN	474	484	[KR]-x(3,7)-K-x-K	KamvprkeKlK
						sp-Q15155-NOMO1_HUMAN	424	430	[KR]-x(3,7)-K-x-[KR]	Kqmn....KyK		sp-Q6WCQ1-MPRIP_HUMAN	11	21	[KR]-x(3,7)-K-x-K	KfqanifnKsK
						sp-Q15155-NOMO1_HUMAN	1211	1220	[KR]-x(3,7)-K-x-[KR]	Krqakkq.KtR		sp-Q6WCQ1-MPRIP_HUMAN	150	159	[KR]-x(3,7)-K-x-K	Rtnkqnq.KkK
												sp-Q6WCQ1-MPRIP_HUMAN	932	942	[KR]-x(3,7)-K-x-K	RdkkyasdKyK
						sp-Q4VC31-CCD58_HUMAN	100	110	[KR]-x(3,7)-K-x-[KR]	KqlrkeqtKlK
												sp-Q7Z7K0-COXM1_HUMAN	21	28	[KR]-x(3,7)-K-x-K	Kimre...KaK
						sp-Q53F19-NCBP3_HUMAN	117	124	[KR]-x(3,7)-K-x-[KR]	Kkaip...KvR
						sp-Q53F19-NCBP3_HUMAN	196	205	[KR]-x(3,7)-K-x-[KR]	Ksaekrk.KdK		sp-Q86X95-CIR1_HUMAN	31	38	[KR]-x(3,7)-K-x-K	Kisyd...KkK
						sp-Q53F19-NCBP3_HUMAN	292	302	[KR]-x(3,7)-K-x-[KR]	KgilsnswKrR		sp-Q86X95-CIR1_HUMAN	79	85	[KR]-x(3,7)-K-x-K	Kken....KeK
						sp-Q53F19-NCBP3_HUMAN	306	316	[KR]-x(3,7)-K-x-[KR]	RriqrdviKkR		sp-Q86X95-CIR1_HUMAN	214	223	[KR]-x(3,7)-K-x-K	Kslttkq.KqK
						sp-Q53F19-NCBP3_HUMAN	548	558	[KR]-x(3,7)-K-x-[KR]	RlgsapktKeK		sp-Q86X95-CIR1_HUMAN	226	236	[KR]-x(3,7)-K-x-K	RkldrlekKkK
						sp-Q53F19-NCBP3_HUMAN	579	588	[KR]-x(3,7)-K-x-[KR]	Rawgali.KeK		sp-Q86X95-CIR1_HUMAN	237	244	[KR]-x(3,7)-K-x-K	Kkdrk...KkK
												sp-Q86X95-CIR1_HUMAN	247	256	[KR]-x(3,7)-K-x-K	Ksrskhk.KhK
						sp-Q5T0W9-FA83B_HUMAN	331	340	[KR]-x(3,7)-K-x-[KR]	Kldssyf.KnR		sp-Q86X95-CIR1_HUMAN	285	295	[KR]-x(3,7)-K-x-K	KekkiqrkKrK
						sp-Q5T0W9-FA83B_HUMAN	690	700	[KR]-x(3,7)-K-x-[KR]	RnrvrqpeKpK		sp-Q86X95-CIR1_HUMAN	310	317	[KR]-x(3,7)-K-x-K	Kdksk...KrK
						sp-Q5T0W9-FA83B_HUMAN	769	776	[KR]-x(3,7)-K-x-[KR]	Kkgsq...KlR		sp-Q86X95-CIR1_HUMAN	329	335	[KR]-x(3,7)-K-x-K	Reka....KeK
						sp-Q5T0W9-FA83B_HUMAN	785	793	[KR]-x(3,7)-K-x-[KR]	Kkenls..KnK
						sp-Q5T0W9-FA83B_HUMAN	987	997	[KR]-x(3,7)-K-x-[KR]	RsyqpnenKfR		sp-Q92504-S39A7_HUMAN	265	273	[KR]-x(3,7)-K-x-K	Rqerst..KeK
						sp-Q5T0W9-FA83B_HUMAN	1002	1011	[KR]-x(3,7)-K-x-[KR]	Kfgnfih.KnK
												sp-Q96CP2-FWCH2_HUMAN	53	60	[KR]-x(3,7)-K-x-K	Kvaga...KrK
						sp-Q6P1A2-MBOA5_HUMAN	474	484	[KR]-x(3,7)-K-x-[KR]	KamvprkeKlK
												sp-Q99798-ACON_HUMAN	401	411	[KR]-x(3,7)-K-x-K	KqalahglKcK
						sp-Q6WCQ1-MPRIP_HUMAN	11	21	[KR]-x(3,7)-K-x-[KR]	KfqanifnKsK
						sp-Q6WCQ1-MPRIP_HUMAN	150	160	[KR]-x(3,7)-K-x-[KR]	RtnkqnqkKkR		sp-Q9BQ61-TRIR_HUMAN	128	137	[KR]-x(3,7)-K-x-K	Ktgivak.KqK
						sp-Q6WCQ1-MPRIP_HUMAN	254	262	[KR]-x(3,7)-K-x-[KR]	Rmdcgr..KvR		sp-Q9BQ61-TRIR_HUMAN	152	161	[KR]-x(3,7)-K-x-K	Kymaevk.KyK
						sp-Q6WCQ1-MPRIP_HUMAN	744	754	[KR]-x(3,7)-K-x-[KR]	RqhqreleKlR
						sp-Q6WCQ1-MPRIP_HUMAN	932	942	[KR]-x(3,7)-K-x-[KR]	RdkkyasdKyK		sp-Q9H1K1-ISCU_HUMAN	74	84	[KR]-x(3,7)-K-x-K	KlqiqvdeKgK
						sp-Q6WCQ1-MPRIP_HUMAN	992	1002	[KR]-x(3,7)-K-x-[KR]	KsnpdflkKdR		sp-Q9H1K1-ISCU_HUMAN	147	156	[KR]-x(3,7)-K-x-K	Kaalady.KlK
						sp-Q7Z7K0-COXM1_HUMAN	21	30	[KR]-x(3,7)-K-x-[KR]	Kimreka.KeR		sp-Q9H2F5-EPC1_HUMAN	252	258	[KR]-x(3,7)-K-x-K	Krre....KsK
						sp-Q7Z7K0-COXM1_HUMAN	78	85	[KR]-x(3,7)-K-x-[KR]	Kmeyl...KeR		sp-Q9H2F5-EPC1_HUMAN	328	337	[KR]-x(3,7)-K-x-K	Kadlirp.KrK
						sp-Q7Z7K0-COXM1_HUMAN	89	98	[KR]-x(3,7)-K-x-[KR]	Rktgipt.KkR
												sp-Q9NQ29-LUC7L_HUMAN	161	167	[KR]-x(3,7)-K-x-K	Kvra....KkK
						sp-Q86X95-CIR1_HUMAN	31	38	[KR]-x(3,7)-K-x-[KR]	Kisyd...KkK		sp-Q9NQ29-LUC7L_HUMAN	315	325	[KR]-x(3,7)-K-x-K	RasrdrsaKyK
						sp-Q86X95-CIR1_HUMAN	79	85	[KR]-x(3,7)-K-x-[KR]	Kken....KeK
						sp-Q86X95-CIR1_HUMAN	214	223	[KR]-x(3,7)-K-x-[KR]	Kslttkq.KqK		sp-Q9NSD9-SYFB_HUMAN	176	184	[KR]-x(3,7)-K-x-K	Krpsdi..KfK
						sp-Q86X95-CIR1_HUMAN	226	236	[KR]-x(3,7)-K-x-[KR]	RkldrlekKkK
						sp-Q86X95-CIR1_HUMAN	237	244	[KR]-x(3,7)-K-x-[KR]	Kkdrk...KkK		sp-Q9NXE8-CWC25_HUMAN	151	161	[KR]-x(3,7)-K-x-K	RevlnnpvKmK
						sp-Q86X95-CIR1_HUMAN	247	256	[KR]-x(3,7)-K-x-[KR]	Ksrskhk.KhK		sp-Q9NXE8-CWC25_HUMAN	173	182	[KR]-x(3,7)-K-x-K	Kkekkkk.KeK
						sp-Q86X95-CIR1_HUMAN	285	295	[KR]-x(3,7)-K-x-[KR]	KekkiqrkKrK		sp-Q9NXE8-CWC25_HUMAN	183	190	[KR]-x(3,7)-K-x-K	Kkkhk...KhK
						sp-Q86X95-CIR1_HUMAN	310	317	[KR]-x(3,7)-K-x-[KR]	Kdksk...KrK
						sp-Q86X95-CIR1_HUMAN	329	337	[KR]-x(3,7)-K-x-[KR]	Rekake..KpR		sp-Q9Y2R5-RT17_HUMAN	41	47	[KR]-x(3,7)-K-x-K	Kyfn....KrK
						sp-Q86X95-CIR1_HUMAN	391	401	[KR]-x(3,7)-K-x-[KR]	RsrspgsyKqR
												sp-Q9Y3Y2-CHTOP_HUMAN	22	30	[KR]-x(3,7)-K-x-K	Rftnml..KnK
						sp-Q92504-S39A7_HUMAN	265	273	[KR]-x(3,7)-K-x-[KR]	Rqerst..KeK		sp-Q9Y3Y2-CHTOP_HUMAN	62	72	[KR]-x(3,7)-K-x-K	RpsvqaalKlK
						sp-Q92504-S39A7_HUMAN	281	290	[KR]-x(3,7)-K-x-[KR]	Ketrgvq.KrR
						sp-Q96CP2-FWCH2_HUMAN	53	60	[KR]-x(3,7)-K-x-[KR]	Kvaga...KrK
						sp-Q96HD1-CREL1_HUMAN	411	420	[KR]-x(3,7)-K-x-[KR]	Rvlegfi.KgR
						sp-Q99798-ACON_HUMAN	401	411	[KR]-x(3,7)-K-x-[KR]	KqalahglKcK
						sp-Q9BQ61-TRIR_HUMAN	128	137	[KR]-x(3,7)-K-x-[KR]	Ktgivak.KqK
						sp-Q9BQ61-TRIR_HUMAN	152	161	[KR]-x(3,7)-K-x-[KR]	Kymaevk.KyK
						sp-Q9H1K1-ISCU_HUMAN	74	84	[KR]-x(3,7)-K-x-[KR]	KlqiqvdeKgK
						sp-Q9H1K1-ISCU_HUMAN	147	156	[KR]-x(3,7)-K-x-[KR]	Kaalady.KlK
						sp-Q9H2F5-EPC1_HUMAN	172	182	[KR]-x(3,7)-K-x-[KR]	RevyeywiKkR
						sp-Q9H2F5-EPC1_HUMAN	214	224	[KR]-x(3,7)-K-x-[KR]	RtekmqtrKnR
						sp-Q9H2F5-EPC1_HUMAN	252	258	[KR]-x(3,7)-K-x-[KR]	Krre....KsK
						sp-Q9H2F5-EPC1_HUMAN	328	337	[KR]-x(3,7)-K-x-[KR]	Kadlirp.KrK
						sp-Q9NQ29-LUC7L_HUMAN	68	78	[KR]-x(3,7)-K-x-[KR]	RadyeiasKeR
						sp-Q9NQ29-LUC7L_HUMAN	99	107	[KR]-x(3,7)-K-x-[KR]	Rrtela..KkR
						sp-Q9NQ29-LUC7L_HUMAN	154	163	[KR]-x(3,7)-K-x-[KR]	Kilmeve.KvR
						sp-Q9NQ29-LUC7L_HUMAN	315	325	[KR]-x(3,7)-K-x-[KR]	RasrdrsaKyK
						sp-Q9NSD9-SYFB_HUMAN	82	90	[KR]-x(3,7)-K-x-[KR]	Rglqvf..KeR
						sp-Q9NSD9-SYFB_HUMAN	127	135	[KR]-x(3,7)-K-x-[KR]	Rnikft..KdR
						sp-Q9NSD9-SYFB_HUMAN	176	184	[KR]-x(3,7)-K-x-[KR]	Krpsdi..KfK
						sp-Q9NXE8-CWC25_HUMAN	143	151	[KR]-x(3,7)-K-x-[KR]	Rkkeee..KkR
						sp-Q9NXE8-CWC25_HUMAN	173	182	[KR]-x(3,7)-K-x-[KR]	Kkekkkk.KeK
						sp-Q9NXE8-CWC25_HUMAN	183	192	[KR]-x(3,7)-K-x-[KR]	Kkkhkkh.KhR
						sp-Q9NXE8-CWC25_HUMAN	345	355	[KR]-x(3,7)-K-x-[KR]	RqemmenaKwR
						sp-Q9Y2R5-RT17_HUMAN	21	29	[KR]-x(3,7)-K-x-[KR]	Kmqkta..KvR
						sp-Q9Y2R5-RT17_HUMAN	41	47	[KR]-x(3,7)-K-x-[KR]	Kyfn....KrK
						sp-Q9Y3Y2-CHTOP_HUMAN	22	30	[KR]-x(3,7)-K-x-[KR]	Rftnml..KnK
						sp-Q9Y3Y2-CHTOP_HUMAN	62	72	[KR]-x(3,7)-K-x-[KR]	RpsvqaalKlK
