# Supplementary material for: Limited Proteolysis-Coupled Mass Spectrometry Identifies Phosphatidylinositol 4,5-Bisphosphate Effectors in Human Nuclear Proteome
Source: Cells. 2021 Jan 4;10(1):68. doi: 10.3390/cells10010068 (PMC7824793; doi:10.3390/cells10010068)
Supplement: Supplementary file 1 [file cells-10-00068-s001.zip › cells-1024842 Supplementary materials/table S5.xlsx]

## Sheet: KR Hidden
ScanProsite tool
pattern match mode = [greedy, no overlaps]
[KR]-x(3,7)-K-x-[KR]-[KR]						[KR]-x(3,7)-K-x-[KR]						[KR]-x(3,7)-K-x-K
			Motif occurrence						Motif occurrence						Motif occurrence
found: 20 hits in 9 sequences			0.24			found: 70 hits in 21 sequences			0.57			found: 46 hits in 15 sequences			0.41
	start	end					start	end					start	end
sp-O14980-XPO1_HUMAN	590	597	[KR]-x(3,7)-K-x-[KR]-[KR]	Kiaq....KcRR		sp-O14980-XPO1_HUMAN	590	596	[KR]-x(3,7)-K-x-[KR]	Kiaq....KcR		sp-O14980-XPO1_HUMAN	1043	1051	[KR]-x(3,7)-K-x-K	Rqadee..KhK
sp-O14980-XPO1_HUMAN	1043	1052	[KR]-x(3,7)-K-x-[KR]-[KR]	Rqadee..KhKR		sp-O14980-XPO1_HUMAN	1043	1051	[KR]-x(3,7)-K-x-[KR]	Rqadee..KhK
												sp-O15269-SPTC1_HUMAN	49	57	[KR]-x(3,7)-K-x-K	Rsdltv..KeK
sp-P05549-AP2A_HUMAN	427	437	[KR]-x(3,7)-K-x-[KR]-[KR]	Kssdkee.KhRK		sp-O15269-SPTC1_HUMAN	49	57	[KR]-x(3,7)-K-x-[KR]	Rsdltv..KeK		sp-O15269-SPTC1_HUMAN	262	268	[KR]-x(3,7)-K-x-K	Klky....KyK
						sp-O15269-SPTC1_HUMAN	230	236	[KR]-x(3,7)-K-x-[KR]	Knpr....KaR
sp-Q13523-PRP4B_HUMAN	39	47	[KR]-x(3,7)-K-x-[KR]-[KR]	Khsrh...KkKK		sp-O15269-SPTC1_HUMAN	262	270	[KR]-x(3,7)-K-x-[KR]	Klkyky..KaR		sp-P42345-MTOR_HUMAN	243	253	[KR]-x(3,7)-K-x-K	KgfdetlaKeK
sp-Q13523-PRP4B_HUMAN	49	56	[KR]-x(3,7)-K-x-[KR]-[KR]	Khrs....KhKK								sp-P42345-MTOR_HUMAN	777	784	[KR]-x(3,7)-K-x-K	Kalil...KlK
sp-Q13523-PRP4B_HUMAN	58	68	[KR]-x(3,7)-K-x-[KR]-[KR]	Khsseed.KdKK		sp-O75787-RENR_HUMAN	341	348	[KR]-x(3,7)-K-x-[KR]	Rmtnq...KiR		sp-P42345-MTOR_HUMAN	2251	2258	[KR]-x(3,7)-K-x-K	Rdyre...KkK
sp-Q13523-PRP4B_HUMAN	70	80	[KR]-x(3,7)-K-x-[KR]-[KR]	Khkhkhk.KhKR
sp-Q13523-PRP4B_HUMAN	211	221	[KR]-x(3,7)-K-x-[KR]-[KR]	Kttrsks.KeRK		sp-P05549-AP2A_HUMAN	427	436	[KR]-x(3,7)-K-x-[KR]	Kssdkee.KhR		sp-P52292-IMA1_HUMAN	13	22	[KR]-x(3,7)-K-x-K	Rlhrfkn.KgK
sp-Q13523-PRP4B_HUMAN	264	275	[KR]-x(3,7)-K-x-[KR]-[KR]	KiedksksKdRK
sp-Q13523-PRP4B_HUMAN	299	306	[KR]-x(3,7)-K-x-[KR]-[KR]	Rgks....KdRR		sp-P42345-MTOR_HUMAN	243	253	[KR]-x(3,7)-K-x-[KR]	KgfdetlaKeK		sp-P61026-RAB10_HUMAN	49	59	[KR]-x(3,7)-K-x-K	KtvelqgkKiK
sp-Q13523-PRP4B_HUMAN	308	316	[KR]-x(3,7)-K-x-[KR]-[KR]	Rsker...KsKR		sp-P42345-MTOR_HUMAN	301	311	[KR]-x(3,7)-K-x-[KR]	KdlmgfgtKpR		sp-P61026-RAB10_HUMAN	129	136	[KR]-x(3,7)-K-x-K	Krvvp...KgK
sp-Q13523-PRP4B_HUMAN	358	365	[KR]-x(3,7)-K-x-[KR]-[KR]	Kprd....KsRR		sp-P42345-MTOR_HUMAN	777	784	[KR]-x(3,7)-K-x-[KR]	Kalil...KlK
						sp-P42345-MTOR_HUMAN	1811	1818	[KR]-x(3,7)-K-x-[KR]	Rdekk...KlR		sp-P68366-TBA4A_HUMAN	156	166	[KR]-x(3,7)-K-x-K	RlsvdygkKsK
sp-Q15286-RAB35_HUMAN	189	198	[KR]-x(3,7)-K-x-[KR]-[KR]	Kltkns..KrKK		sp-P42345-MTOR_HUMAN	2251	2258	[KR]-x(3,7)-K-x-[KR]	Rdyre...KkK
												sp-Q05655-KPCD_HUMAN	615	625	[KR]-x(3,7)-K-x-K	RleppfrpKvK
sp-Q6P3W7-SCYL2_HUMAN	665	675	[KR]-x(3,7)-K-x-[KR]-[KR]	Kedglqn.KhKR		sp-P52292-IMA1_HUMAN	13	22	[KR]-x(3,7)-K-x-[KR]	Rlhrfkn.KgK
						sp-P52292-IMA1_HUMAN	42	51	[KR]-x(3,7)-K-x-[KR]	Kkddqml.KrR		sp-Q13523-PRP4B_HUMAN	39	49	[KR]-x(3,7)-K-x-K	KhsrhkkkKhK
sp-Q92616-GCN1_HUMAN	17	27	[KR]-x(3,7)-K-x-[KR]-[KR]	Kvttasv.KeRR								sp-Q13523-PRP4B_HUMAN	51	58	[KR]-x(3,7)-K-x-K	Rskhk...KhK
sp-Q92616-GCN1_HUMAN	811	818	[KR]-x(3,7)-K-x-[KR]-[KR]	Keei....KkKK		sp-P61026-RAB10_HUMAN	49	59	[KR]-x(3,7)-K-x-[KR]	KtvelqgkKiK		sp-Q13523-PRP4B_HUMAN	65	74	[KR]-x(3,7)-K-x-K	Kdkkhkh.KhK
						sp-P61026-RAB10_HUMAN	129	136	[KR]-x(3,7)-K-x-[KR]	Krvvp...KgK		sp-Q13523-PRP4B_HUMAN	163	170	[KR]-x(3,7)-K-x-K	Rssst...KgK
sp-Q9BUH8-BEGIN_HUMAN	52	59	[KR]-x(3,7)-K-x-[KR]-[KR]	Kvte....KlRR								sp-Q13523-PRP4B_HUMAN	191	200	[KR]-x(3,7)-K-x-K	Rtrhrsd.KkK
						sp-P68366-TBA4A_HUMAN	156	166	[KR]-x(3,7)-K-x-[KR]	RlsvdygkKsK		sp-Q13523-PRP4B_HUMAN	202	211	[KR]-x(3,7)-K-x-K	Kggieiv.KeK
sp-Q9NXF1-TEX10_HUMAN	404	411	[KR]-x(3,7)-K-x-[KR]-[KR]	Keit....KhKR								sp-Q13523-PRP4B_HUMAN	214	224	[KR]-x(3,7)-K-x-K	RskskerkKsK
						sp-P82921-RT21_HUMAN	70	80	[KR]-x(3,7)-K-x-[KR]	RkinflmrKnR		sp-Q13523-PRP4B_HUMAN	231	240	[KR]-x(3,7)-K-x-K	Ksqdqar.KsK
sp-Q9UK53-ING1_HUMAN	320	331	[KR]-x(3,7)-K-x-[KR]-[KR]	KekkaktsKkKK								sp-Q13523-PRP4B_HUMAN	254	264	[KR]-x(3,7)-K-x-K	KarsptddKvK
sp-Q9UK53-ING1_HUMAN	405	416	[KR]-x(3,7)-K-x-[KR]-[KR]	KtmdkaleKsKK		sp-Q05655-KPCD_HUMAN	184	190	[KR]-x(3,7)-K-x-[KR]	Kqgy....KcR		sp-Q13523-PRP4B_HUMAN	293	303	[KR]-x(3,7)-K-x-K	RspvdlrgKsK
						sp-Q05655-KPCD_HUMAN	216	224	[KR]-x(3,7)-K-x-[KR]	Rdtifq..KeR		sp-Q13523-PRP4B_HUMAN	305	315	[KR]-x(3,7)-K-x-K	RrsrskerKsK
						sp-Q05655-KPCD_HUMAN	362	371	[KR]-x(3,7)-K-x-[KR]	Kvllgel.KgR		sp-Q13523-PRP4B_HUMAN	316	323	[KR]-x(3,7)-K-x-K	Rsetd...KeK
						sp-Q05655-KPCD_HUMAN	615	625	[KR]-x(3,7)-K-x-[KR]	RleppfrpKvK		sp-Q13523-PRP4B_HUMAN	491	500	[KR]-x(3,7)-K-x-K	Rrrrsrs.KvK
												sp-Q13523-PRP4B_HUMAN	545	553	[KR]-x(3,7)-K-x-K	Rqaivq..KyK
						sp-Q13523-PRP4B_HUMAN	39	49	[KR]-x(3,7)-K-x-[KR]	KhsrhkkkKhK		sp-Q13523-PRP4B_HUMAN	899	907	[KR]-x(3,7)-K-x-K	Klamdl..KgK
						sp-Q13523-PRP4B_HUMAN	51	58	[KR]-x(3,7)-K-x-[KR]	Rskhk...KhK
						sp-Q13523-PRP4B_HUMAN	65	74	[KR]-x(3,7)-K-x-[KR]	Kdkkhkh.KhK		sp-Q15286-RAB35_HUMAN	48	58	[KR]-x(3,7)-K-x-K	RtveingeKvK
						sp-Q13523-PRP4B_HUMAN	163	170	[KR]-x(3,7)-K-x-[KR]	Rssst...KgK		sp-Q15286-RAB35_HUMAN	189	197	[KR]-x(3,7)-K-x-K	Kltkns..KrK
						sp-Q13523-PRP4B_HUMAN	177	187	[KR]-x(3,7)-K-x-[KR]	KittkkrsKsR
						sp-Q13523-PRP4B_HUMAN	191	200	[KR]-x(3,7)-K-x-[KR]	Rtrhrsd.KkK		sp-Q6P3W7-SCYL2_HUMAN	601	609	[KR]-x(3,7)-K-x-K	Rleseh..KtK
						sp-Q13523-PRP4B_HUMAN	202	211	[KR]-x(3,7)-K-x-[KR]	Kggieiv.KeK		sp-Q6P3W7-SCYL2_HUMAN	665	674	[KR]-x(3,7)-K-x-K	Kedglqn.KhK
						sp-Q13523-PRP4B_HUMAN	214	224	[KR]-x(3,7)-K-x-[KR]	RskskerkKsK		sp-Q6P3W7-SCYL2_HUMAN	675	685	[KR]-x(3,7)-K-x-K	RasltleeKqK
						sp-Q13523-PRP4B_HUMAN	231	240	[KR]-x(3,7)-K-x-[KR]	Ksqdqar.KsK		sp-Q6P3W7-SCYL2_HUMAN	688	697	[KR]-x(3,7)-K-x-K	Keqeqaq.KlK
						sp-Q13523-PRP4B_HUMAN	246	256	[KR]-x(3,7)-K-x-[KR]	RrsqekigKaR
						sp-Q13523-PRP4B_HUMAN	262	272	[KR]-x(3,7)-K-x-[KR]	KvkiedksKsK		sp-Q92616-GCN1_HUMAN	229	237	[KR]-x(3,7)-K-x-K	Knilms..KvK
						sp-Q13523-PRP4B_HUMAN	284	293	[KR]-x(3,7)-K-x-[KR]	Rsrdrgk.KsR		sp-Q92616-GCN1_HUMAN	811	818	[KR]-x(3,7)-K-x-K	Keeik...KkK
						sp-Q13523-PRP4B_HUMAN	299	305	[KR]-x(3,7)-K-x-[KR]	Rgks....KdR		sp-Q92616-GCN1_HUMAN	821	831	[KR]-x(3,7)-K-x-K	KeevqltsKqK
						sp-Q13523-PRP4B_HUMAN	306	315	[KR]-x(3,7)-K-x-[KR]	Rsrsker.KsK		sp-Q92616-GCN1_HUMAN	1328	1338	[KR]-x(3,7)-K-x-K	KhldksdpKvK
						sp-Q13523-PRP4B_HUMAN	316	323	[KR]-x(3,7)-K-x-[KR]	Rsetd...KeK		sp-Q92616-GCN1_HUMAN	2595	2604	[KR]-x(3,7)-K-x-K	Kalldnt.KdK
						sp-Q13523-PRP4B_HUMAN	344	353	[KR]-x(3,7)-K-x-[KR]	Rrpgrsp.KrR
						sp-Q13523-PRP4B_HUMAN	358	364	[KR]-x(3,7)-K-x-[KR]	Kprd....KsR		sp-Q9C0D7-ZC12C_HUMAN	310	316	[KR]-x(3,7)-K-x-K	Rkle....KeK
						sp-Q13523-PRP4B_HUMAN	393	402	[KR]-x(3,7)-K-x-[KR]	Ksrsler.KrR		sp-Q9C0D7-ZC12C_HUMAN	420	429	[KR]-x(3,7)-K-x-K	Kkctygh.KcK
						sp-Q13523-PRP4B_HUMAN	491	500	[KR]-x(3,7)-K-x-[KR]	Rrrrsrs.KvK		sp-Q9C0D7-ZC12C_HUMAN	506	512	[KR]-x(3,7)-K-x-K	Klpt....KnK
						sp-Q13523-PRP4B_HUMAN	545	553	[KR]-x(3,7)-K-x-[KR]	Rqaivq..KyK
						sp-Q13523-PRP4B_HUMAN	899	907	[KR]-x(3,7)-K-x-[KR]	Klamdl..KgK		sp-Q9GZZ9-UBA5_HUMAN	309	318	[KR]-x(3,7)-K-x-K	Rkqqeey.KkK
						sp-Q15286-RAB35_HUMAN	48	58	[KR]-x(3,7)-K-x-[KR]	RtveingeKvK		sp-Q9NXF1-TEX10_HUMAN	5	15	[KR]-x(3,7)-K-x-K	RkrqhdfqKvK
						sp-Q15286-RAB35_HUMAN	189	199	[KR]-x(3,7)-K-x-[KR]	KltknskrKkR		sp-Q9NXF1-TEX10_HUMAN	17	24	[KR]-x(3,7)-K-x-K	Kvgkk...KpK
												sp-Q9NXF1-TEX10_HUMAN	404	412	[KR]-x(3,7)-K-x-K	Keitkh..KrK
						sp-Q58EX7-PKHG4_HUMAN	1064	1073	[KR]-x(3,7)-K-x-[KR]	Rtvnyvl.KcR
												sp-Q9UK53-ING1_HUMAN	320	330	[KR]-x(3,7)-K-x-K	KekkaktsKkK
						sp-Q6P3W7-SCYL2_HUMAN	601	609	[KR]-x(3,7)-K-x-[KR]	Rleseh..KtK		sp-Q9UK53-ING1_HUMAN	405	415	[KR]-x(3,7)-K-x-K	KtmdkaleKsK
						sp-Q6P3W7-SCYL2_HUMAN	665	674	[KR]-x(3,7)-K-x-[KR]	Kedglqn.KhK
						sp-Q6P3W7-SCYL2_HUMAN	675	685	[KR]-x(3,7)-K-x-[KR]	RasltleeKqK
						sp-Q6P3W7-SCYL2_HUMAN	688	697	[KR]-x(3,7)-K-x-[KR]	Keqeqaq.KlK
						sp-Q7L5D6-GET4_HUMAN	25	31	[KR]-x(3,7)-K-x-[KR]	Rveg....KlR
						sp-Q92616-GCN1_HUMAN	17	26	[KR]-x(3,7)-K-x-[KR]	Kvttasv.KeR
						sp-Q92616-GCN1_HUMAN	229	237	[KR]-x(3,7)-K-x-[KR]	Knilms..KvK
						sp-Q92616-GCN1_HUMAN	811	818	[KR]-x(3,7)-K-x-[KR]	Keeik...KkK
						sp-Q92616-GCN1_HUMAN	821	831	[KR]-x(3,7)-K-x-[KR]	KeevqltsKqK
						sp-Q92616-GCN1_HUMAN	1328	1338	[KR]-x(3,7)-K-x-[KR]	KhldksdpKvK
						sp-Q92616-GCN1_HUMAN	2066	2074	[KR]-x(3,7)-K-x-[KR]	Kqvmai..KsR
						sp-Q92616-GCN1_HUMAN	2595	2604	[KR]-x(3,7)-K-x-[KR]	Kalldnt.KdK
						sp-Q9BUH8-BEGIN_HUMAN	52	58	[KR]-x(3,7)-K-x-[KR]	Kvte....KlR
						sp-Q9C0D7-ZC12C_HUMAN	310	316	[KR]-x(3,7)-K-x-[KR]	Rkle....KeK
						sp-Q9C0D7-ZC12C_HUMAN	420	429	[KR]-x(3,7)-K-x-[KR]	Kkctygh.KcK
						sp-Q9C0D7-ZC12C_HUMAN	506	512	[KR]-x(3,7)-K-x-[KR]	Klpt....KnK
						sp-Q9GZZ9-UBA5_HUMAN	309	318	[KR]-x(3,7)-K-x-[KR]	Rkqqeey.KkK
						sp-Q9NXF1-TEX10_HUMAN	5	15	[KR]-x(3,7)-K-x-[KR]	RkrqhdfqKvK
						sp-Q9NXF1-TEX10_HUMAN	17	24	[KR]-x(3,7)-K-x-[KR]	Kvgkk...KpK
						sp-Q9NXF1-TEX10_HUMAN	404	412	[KR]-x(3,7)-K-x-[KR]	Keitkh..KrK
						sp-Q9UK53-ING1_HUMAN	203	212	[KR]-x(3,7)-K-x-[KR]	Retdgaq.KrR
						sp-Q9UK53-ING1_HUMAN	320	330	[KR]-x(3,7)-K-x-[KR]	KekkaktsKkK
						sp-Q9UK53-ING1_HUMAN	391	400	[KR]-x(3,7)-K-x-[KR]	Kgkwycp.KcR
						sp-Q9UK53-ING1_HUMAN	405	415	[KR]-x(3,7)-K-x-[KR]	KtmdkaleKsK
