# Supplementary material for: Limited Proteolysis-Coupled Mass Spectrometry Identifies Phosphatidylinositol 4,5-Bisphosphate Effectors in Human Nuclear Proteome
Source: Cells. 2021 Jan 4;10(1):68. doi: 10.3390/cells10010068 (PMC7824793; doi:10.3390/cells10010068)
Supplement: Supplementary file 1 [file cells-10-00068-s001.zip › cells-1024842 Supplementary materials/table S6.xlsx]

## Sheet: Sheet1
Exposed			Hidden
Protein names	Gene names	nuclear	Protein names	Gene names	nuclear
Protein MMP24OS	MMP24OS	N/A - proteinatlas.org, N/A - uniprot.org	Exportin‑1	XPO1	yes - proteinatlas.org, yes - uniprot.org
Chloride intracellular channel protein 1	CLIC1	yes - proteinatlas.org, yes - uniprot.org	Serine palmitoyltransferase 1	SPTLC1	yes - proteinatlas.org, no - uniprot.org
Trans‑Golgi network integral membrane protein 2	TGOLN2	yes - proteinatlas.org, no - uniprot.org	Renin receptor	ATP6AP2	N/A - proteinatlas.org, no - uniprot.org
Fatty acid desaturase 1	FADS1	N/A - proteinatlas.org, no - uniprot.org	Transcription factor AP‑2‑alpha;epsilon;beta	TFAP2A;2E;2B	yes - proteinatlas.org, yes - uniprot.org
Zinc finger Ran‑binding domain‑containing protein 2	ZRANB2	yes - proteinatlas.org, yes - uniprot.org	Tubulin beta chain	TUBB	yes - proteinatlas.org, yes - uniprot.org
Cytochrome c oxidase subunit 3	MT‑CO3	N/A - proteinatlas.org, no - uniprot.org	Cytochrome c oxidase subunit 6A1, mitochondrial	COX6A1	no - proteinatlas.org, no - uniprot.org
Superoxide dismutase [Cu‑Zn]	SOD1	yes - proteinatlas.org, yes - uniprot.org	Serine/threonine‑protein kinase mTOR	MTOR	yes - proteinatlas.org, yes - uniprot.org
Cathepsin L1;Cathepsin L1 heavy chain;Cathepsin L1 light chain	CTSL	yes - proteinatlas.org, yes - uniprot.org	Ras‑related protein Rab‑9A	RAB9A	yes - proteinatlas.org, no - uniprot.org
Annexin A6	ANXA6	yes - proteinatlas.org, N/A - uniprot.org	Importin subunit alpha‑1	KPNA2	yes - proteinatlas.org, yes - uniprot.org
Ras‑related protein Rab‑34, isoform NARR	RAB34	N/A - proteinatlas.org, no - uniprot.org	Ras‑related protein Rab‑5B	RAB5B	no - proteinatlas.org, no - uniprot.org
Farnesyl pyrophosphate synthase	FDPS	yes - proteinatlas.org, N/A - uniprot.org	Ras‑related protein Rab‑10	RAB10	N/A - proteinatlas.org, no - uniprot.org
Poliovirus receptor	PVR	yes - proteinatlas.org, no - uniprot.org	Tubulin alpha‑4A chain	TUBA4A	no - proteinatlas.org, no - uniprot.org
Histone H1.2;Histone H1.4;Histone H1.3	HIST1H1C	yes - proteinatlas.org, yes - uniprot.org	Tubulin beta‑4B chain	TUBB4B	no - proteinatlas.org, no - uniprot.org
Stathmin	STMN1	yes - proteinatlas.org, no - uniprot.org	28S ribosomal protein S21, mitochondrial	MRPS21	yes - proteinatlas.org, no - uniprot.org
Protein S100‑P	S100P	yes - proteinatlas.org, yes - uniprot.org	Protein kinase C delta type	PRKCD	yes - proteinatlas.org, yes - uniprot.org
ADP‑ribosylation factor‑like protein 2	ARL2	yes - proteinatlas.org, yes - uniprot.org	Battenin	CLN3	N/A - proteinatlas.org, no - uniprot.org
Ran‑specific GTPase‑activating protein	RANBP1	no - proteinatlas.org, yes - uniprot.org	Serine/threonine‑protein kinase PRP4 homolog	PRPF4B	yes - proteinatlas.org, yes - uniprot.org
Hepatoma‑derived growth factor	HDGF	yes - proteinatlas.org, yes - uniprot.org	Ras‑related protein Rab‑35	RAB35	N/A - proteinatlas.org, no - uniprot.org
Rho GDP‑dissociation inhibitor 1	ARHGDIA	yes - proteinatlas.org, N/A - uniprot.org	Puratrophin‑1	PLEKHG4	yes - proteinatlas.org, N/A - uniprot.org
Triosephosphate isomerase	TPI1	yes - proteinatlas.org, N/A - uniprot.org	Mediator of RNA polymerase II transcription subunit 27	MED27	yes - proteinatlas.org, yes - uniprot.org
Small ubiquitin‑related modifier 2;4;3	SUMO2;4;3	yes - proteinatlas.org, yes - uniprot.org	SCY1‑like protein 2	SCYL2	N/A - proteinatlas.org, no - uniprot.org
Small ubiquitin‑related modifier 1	SUMO1	yes - proteinatlas.org, yes - uniprot.org	Golgi to ER traffic protein 4 homolog	GET4	yes - proteinatlas.org, no - uniprot.org
Pituitary homeobox 1	PITX1	yes - proteinatlas.org, yes - uniprot.org	Translational activator GCN1	GCN1L1	yes - proteinatlas.org, N/A - uniprot.org
Brain acid soluble protein 1	BASP1	no - proteinatlas.org, no - uniprot.org	Cancer‑related nucleoside‑triphosphatase	NTPCR	yes - proteinatlas.org, N/A - uniprot.org
Cytochrome c	CYCS	no - proteinatlas.org, no - uniprot.org	Tubulin beta‑6 chain	TUBB6	no - proteinatlas.org, no - uniprot.org
Desmoglein‑1	DSG1	N/A - proteinatlas.org, no - uniprot.org	Brain‑enriched guanylate kinase‑associated protein	BEGAIN	yes - proteinatlas.org, N/A - uniprot.org
Zinc transporter ZIP6	SLC39A6	yes - proteinatlas.org, no - uniprot.org	Target of rapamycin complex subunit LST8	MLST8	yes - proteinatlas.org, N/A - uniprot.org
Cytochrome c oxidase copper chaperone	COX17	yes - proteinatlas.org, no - uniprot.org	Probable ribonuclease ZC3H12C	ZC3H12C	yes - proteinatlas.org, yes - uniprot.org
Nodal modulator 1	NOMO1	yes - proteinatlas.org, N/A - uniprot.org	Ethanolaminephosphotransferase 1	EPT1	N/A - proteinatlas.org, no - uniprot.org
Coiled‑coil domain‑containing protein 58	CCDC58	yes - proteinatlas.org, N/A - uniprot.org	Protein YIPF3;Protein YIPF3, 36 kDa form III	YIPF3	yes - proteinatlas.org, no - uniprot.org
Uncharacterized protein C17orf85	C17orf85	yes - proteinatlas.org, yes - uniprot.org	Ubiquitin‑like modifier‑activating enzyme 5	UBA5	yes - proteinatlas.org, yes - uniprot.org
Protein FAM83B	FAM83B	N/A - proteinatlas.org, N/A - uniprot.org	Ras‑related protein Rab‑1B;Putative Ras‑related protein Rab‑1C	RAB1B;RAB1C	yes - proteinatlas.org, N/A - uniprot.org
Lysophospholipid acyltransferase 5	LPCAT3	N/A - proteinatlas.org, no - uniprot.org	Testis‑expressed sequence 10 protein	TEX10	yes - proteinatlas.org, yes - uniprot.org
Myosin phosphatase Rho‑interacting protein	MPRIP	yes - proteinatlas.org, no - uniprot.org	COMM domain‑containing protein 3	COMMD3	N/A - proteinatlas.org, yes - uniprot.org
COX assembly mitochondrial protein homolog	CMC1	N/A - proteinatlas.org, no - uniprot.org	Inhibitor of growth protein 1	ING1	yes - proteinatlas.org, yes - uniprot.org
Corepressor interacting with RBPJ 1	CIR1	yes - proteinatlas.org, yes - uniprot.org	Ras‑related protein Rab‑22A	RAB22A	yes - proteinatlas.org, no - uniprot.org
Protein jagunal homolog 1	JAGN1	yes - proteinatlas.org, no - uniprot.org	Choline/ethanolaminephosphotransferase 1	CEPT1	N/A - proteinatlas.org, yes - uniprot.org
Zinc transporter 5	SLC30A5	yes - proteinatlas.org, no - uniprot.org
BRI3‑binding protein	BRI3BP	yes - proteinatlas.org, no - uniprot.org	proteinatlas.org
Zinc transporter SLC39A7	SLC39A7	yes - proteinatlas.org, no - uniprot.org	yes - shows nuclear staining at least in one cell type
Myeloid‑derived growth factor	MYDGF	N/A - proteinatlas.org, no - uniprot.org
Protein RFT1 homolog	RFT1	yes - proteinatlas.org, N/A - uniprot.org	uniprot.org
FLYWCH family member 2	FLYWCH2	yes - proteinatlas.org, N/A - uniprot.org	annotated as nuclear
Cysteine‑rich with EGF‑like domain protein 1	CRELD1	yes - proteinatlas.org, N/A - uniprot.org
Aconitate hydratase, mitochondrial	ACO2	yes - proteinatlas.org, no - uniprot.org
E3 ubiquitin‑protein ligase RNF5	RNF5	yes - proteinatlas.org, no - uniprot.org
Uncharacterized protein C19orf43	C19orf43	yes - proteinatlas.org, N/A - uniprot.org
Iron‑sulfur cluster assembly enzyme ISCU, mitochondrial	ISCU	yes - proteinatlas.org, N/A - uniprot.org
Enhancer of polycomb homolog 1	EPC1	yes - proteinatlas.org, yes - uniprot.org
Putative RNA‑binding protein Luc7‑like 1	LUC7L	yes - proteinatlas.org, yes - uniprot.org
Phenylalanine‑‑tRNA ligase beta subunit	FARSB	yes - proteinatlas.org, N/A - uniprot.org
Zinc transporter ZIP9	SLC39A9	yes - proteinatlas.org, N/A - uniprot.org
Pre‑mRNA‑splicing factor CWC25 homolog	CWC25	yes - proteinatlas.org, yes - uniprot.org
NFU1 iron‑sulfur cluster scaffold homolog, mitochondrial	NFU1	yes - proteinatlas.org, no - uniprot.org
28S ribosomal protein S17, mitochondrial	MRPS17	N/A - proteinatlas.org, no - uniprot.org
Chromatin target of PRMT1 protein	CHTOP	yes - proteinatlas.org, yes - uniprot.org
